# Supplementary material for: 4-Chloro-N-(3,4-dimethyl­phen­yl)-2-methyl­benzene­sulfonamide
Source: Acta Crystallogr Sect E Struct Rep Online. 2011 Oct 12;67(Pt 11):o2930. doi: 10.1107/S1600536811041341 (PMC3247343; doi:10.1107/S1600536811041341)
Supplement: Supplementary file 2 [file e-67-o2930-Isup2.hkl]

# 
# h,k,l, Fc-squared, Fo-squared, sigma(Fo-squared) and status flag 
# 
data_I
_shelx_title ' S85 P-1' 
_shelx_refln_list_code          4 
_shelx_F_calc_maximum      113.50 
_exptl_crystal_F_000       324.00 
_reflns_d_resolution_high  0.8000 
 
loop_ 
 _symmetry_equiv_pos_as_xyz 
 'x, y, z' 
 '-x, -y, -z' 
 
_cell_length_a     8.1321 
_cell_length_b     8.1604 
_cell_length_c    12.4560 
_cell_angle_alpha  80.991 
_cell_angle_beta   72.903 
_cell_angle_gamma  78.979 
 
_shelx_F_squared_multiplier     1.000 
 
loop_ 
 _refln_index_h 
 _refln_index_k 
 _refln_index_l 
 _refln_F_squared_calc 
 _refln_F_squared_meas 
 _refln_F_squared_sigma 
 _refln_observed_status 
   1   0   0     1545.97     1543.22      5.98 o 
   2   0   0      104.88       95.79      0.57 o 
   3   0   0      210.69      214.68      0.92 o 
   4   0   0      672.20      653.71      3.97 o 
   5   0   0      462.69      448.16      3.10 o 
   6   0   0      196.93      180.02      1.49 o 
   7   0   0        5.25        3.84      0.42 o 
   8   0   0        4.89        5.69      0.96 o 
   9   0   0        0.99        2.24      1.05 o 
  -9   1   0       36.31       40.56      1.48 o 
  -8   1   0        1.50        0.08      0.64 o 
  -7   1   0        4.28        4.09      0.55 o 
  -6   1   0       81.54       80.43      0.98 o 
  -5   1   0      216.35      201.13      1.84 o 
  -4   1   0       62.02       60.39      0.69 o 
  -3   1   0       25.42       21.69      0.40 o 
  -2   1   0      399.96      376.82      3.46 o 
  -1   1   0      187.89      215.42      1.55 o 
   1   1   0     4249.50     4258.78     14.06 o 
   2   1   0      426.55      354.12      2.30 o 
   3   1   0      153.13      146.92      1.93 o 
   4   1   0       96.62       98.90      1.27 o 
   5   1   0       21.64       20.04      0.39 o 
   6   1   0      973.22      927.14      2.14 o 
   7   1   0        0.16        0.56      0.53 o 
   8   1   0      102.50       98.46      1.77 o 
   9   1   0       15.24       14.10      1.90 o 
  -9   2   0        5.47        4.30      1.09 o 
  -8   2   0        4.03        4.74      0.92 o 
  -7   2   0        5.99        4.15      0.62 o 
  -6   2   0       32.38       23.13      0.70 o 
  -5   2   0       96.19       95.19      1.00 o 
  -4   2   0      715.61      656.51      2.12 o 
  -3   2   0     3016.59     3324.05      6.19 o 
  -2   2   0      420.63      455.85      2.70 o 
  -1   2   0      504.52      496.82      2.36 o 
   0   2   0      470.48      496.14      0.89 o 
   1   2   0     2421.29     2324.42      9.69 o 
   2   2   0      665.16      691.95      1.36 o 
   3   2   0      728.73      805.07      1.78 o 
   4   2   0       14.84       17.49      0.32 o 
   5   2   0      183.99      196.37      0.82 o 
   6   2   0      112.44      112.74      1.06 o 
   7   2   0       91.83       86.07      1.59 o 
   8   2   0        4.95        4.24      0.83 o 
   9   2   0        4.27        5.27      0.74 o 
  -8   3   0       17.97       16.93      1.26 o 
  -7   3   0        1.11       -0.51      0.83 o 
  -6   3   0       18.00       15.41      1.46 o 
  -5   3   0      101.36       85.49      1.03 o 
  -4   3   0      105.73      103.39      0.81 o 
  -3   3   0       43.61       43.24      0.56 o 
  -2   3   0      216.97      228.73      1.69 o 
  -1   3   0       14.30       16.64      0.38 o 
   0   3   0      457.18      417.86      1.93 o 
   1   3   0       44.45       42.92      0.54 o 
   2   3   0       29.48       25.91      2.52 o 
   3   3   0      127.63      115.99      0.88 o 
   4   3   0        5.11        2.80      0.29 o 
   5   3   0      222.85      224.27      1.23 o 
   6   3   0      208.72      201.84      2.06 o 
   7   3   0      285.13      290.82      2.63 o 
   8   3   0       82.48       87.30      1.71 o 
   9   3   0        2.86        2.87      1.01 o 
  -8   4   0       11.65       10.52      1.17 o 
  -7   4   0       50.03       46.71      1.51 o 
  -6   4   0        2.71        0.91      0.87 o 
  -5   4   0      131.68      127.28      1.96 o 
  -4   4   0       79.07       84.82      1.59 o 
  -3   4   0      702.01      672.27      3.31 o 
  -2   4   0      372.97      355.92      3.55 o 
  -1   4   0       81.39       81.28      0.57 o 
   0   4   0      178.56      190.55      1.27 o 
   1   4   0      559.88      548.50      1.04 o 
   2   4   0      746.76      767.01      1.44 o 
   3   4   0      426.88      453.08      3.04 o 
   4   4   0        0.16        0.44      0.30 o 
   5   4   0        6.39        4.39      0.61 o 
   6   4   0       62.87       59.77      1.24 o 
   7   4   0        3.06        2.77      0.83 o 
   8   4   0        0.04       -0.63      0.63 o 
   9   4   0        2.02        1.98      0.68 o 
  -7   5   0        9.87        7.52      1.17 o 
  -6   5   0        1.90        0.82      0.90 o 
  -5   5   0       52.88       55.26      1.43 o 
  -4   5   0      125.68      116.91      1.22 o 
  -3   5   0      452.54      450.75      2.20 o 
  -2   5   0       10.40       11.47      0.50 o 
  -1   5   0       73.94       71.76      0.77 o 
   0   5   0       15.45       16.14      0.30 o 
   1   5   0        6.70       10.92      0.38 o 
   2   5   0      447.57      466.47      3.43 o 
   3   5   0      485.87      488.35      4.58 o 
   4   5   0      464.55      479.45      3.13 o 
   5   5   0      167.13      166.48      1.32 o 
   6   5   0       61.76       57.81      0.95 o 
   7   5   0      170.78      169.17      8.15 o 
   8   5   0       29.22       36.03      1.37 o 
   9   5   0       35.96       36.11      1.42 o 
  -6   6   0       31.68       28.14      1.39 o 
  -5   6   0        1.67        0.38      0.95 o 
  -4   6   0        4.67        2.77      0.81 o 
  -3   6   0        0.22        0.04      0.55 o 
  -2   6   0      849.26      856.00      2.81 o 
  -1   6   0       66.12       66.03      0.85 o 
   0   6   0        0.52        0.52      0.43 o 
   1   6   0       16.36       16.12      0.46 o 
   2   6   0       91.70       88.48      0.66 o 
   3   6   0      237.76      250.28      1.18 o 
   4   6   0        4.40        3.41      0.39 o 
   5   6   0       16.26       11.87      1.33 o 
   6   6   0       43.63       36.84      0.86 o 
   7   6   0        0.04        1.04      1.06 o 
   8   6   0       14.18        9.37      1.21 o 
  -5   7   0        8.83        8.94      1.08 o 
  -4   7   0       15.03       14.14      1.09 o 
  -3   7   0       20.22       18.30      0.99 o 
  -2   7   0       14.92       12.82      0.65 o 
  -1   7   0       86.77       87.61      2.90 o 
   0   7   0       48.26       48.71      1.63 o 
   1   7   0       84.40       80.55      0.81 o 
   2   7   0       28.10       24.57      0.64 o 
   3   7   0       12.59       12.41      1.32 o 
   4   7   0      450.03      446.80      3.42 o 
   5   7   0       28.90       28.73      1.32 o 
   6   7   0       48.32       46.14      1.48 o 
   7   7   0       22.99       21.39      1.31 o 
  -4   8   0        0.35        1.88      0.97 o 
  -3   8   0        6.01        6.42      1.06 o 
  -2   8   0       13.86       15.27      1.16 o 
  -1   8   0       27.01       26.77      0.86 o 
   0   8   0       40.10       39.54      0.92 o 
   1   8   0        5.60        4.40      0.61 o 
   2   8   0        7.97        9.89      0.67 o 
   3   8   0       21.48       22.34      0.97 o 
   4   8   0       63.43       70.35      1.68 o 
   5   8   0        8.43        6.14      1.14 o 
   6   8   0        0.27       -0.92      1.18 o 
  -2   9   0        8.22       10.80      1.21 o 
  -1   9   0        0.87        0.69      0.96 o 
   0   9   0        0.00       -0.31      0.89 o 
   1   9   0       24.58       20.87      0.82 o 
   2   9   0        6.11        4.99      0.64 o 
   3   9   0       12.12       10.96      1.05 o 
   4   9   0        8.49       11.84      1.18 o 
   5   9   0       27.74       34.09      1.55 o 
   1  10   0       27.65       25.57      1.36 o 
   2  10   0        6.71        7.52      0.74 o 
  -5  -9   1       27.36       30.51      1.44 o 
  -4  -9   1       19.20       20.48      1.25 o 
  -3  -9   1       18.03       19.69      1.89 o 
  -2  -9   1       22.94       27.30      1.18 o 
  -1  -9   1       71.20       74.82      1.69 o 
   0  -9   1        5.49        4.32      0.94 o 
   1  -9   1        0.37       -0.80      0.99 o 
   2  -9   1        2.39        1.47      0.97 o 
  -6  -8   1        0.12        1.12      1.11 o 
  -5  -8   1        9.94        8.25      1.16 o 
  -4  -8   1        0.08        1.14      1.04 o 
  -3  -8   1        5.07        4.92      0.61 o 
  -2  -8   1        0.52        0.45      0.46 o 
  -1  -8   1        0.02       -0.60      0.60 o 
   0  -8   1       53.11       56.73      3.75 o 
   1  -8   1       24.57       25.68      1.21 o 
   2  -8   1        0.05        0.26      0.95 o 
   3  -8   1        0.39        0.01      0.96 o 
   4  -8   1        0.08        0.17      1.33 o 
  -7  -7   1       19.38       19.95      1.33 o 
  -6  -7   1       37.34       39.87      1.48 o 
  -5  -7   1        4.68        6.68      1.01 o 
  -4  -7   1      257.30      257.11      2.72 o 
  -3  -7   1      150.24      135.92      3.37 o 
  -2  -7   1       75.48       78.76      0.94 o 
  -1  -7   1       95.58       93.98      1.23 o 
   0  -7   1       85.67       85.06      1.06 o 
   1  -7   1       35.80       32.74      0.80 o 
   2  -7   1       43.82       46.21      1.41 o 
   3  -7   1        2.56        1.54      0.60 o 
   4  -7   1       72.89       75.66      1.65 o 
   5  -7   1        5.46        4.42      0.98 o 
  -8  -6   1        3.02        2.95      1.01 o 
  -7  -6   1       39.66       39.22      1.51 o 
  -6  -6   1        8.44        9.26      1.07 o 
  -5  -6   1        3.36        3.25      0.96 o 
  -4  -6   1        1.82        2.40      0.52 o 
  -3  -6   1       36.87       37.54      0.77 o 
  -2  -6   1       16.11       15.75      0.49 o 
  -1  -6   1       12.08        9.79      0.53 o 
   0  -6   1        7.27        6.89      0.54 o 
   1  -6   1       63.79       66.92      0.70 o 
   2  -6   1      276.83      256.65      1.49 o 
   3  -6   1        0.55        0.73      0.75 o 
   4  -6   1       47.18       51.15      1.34 o 
   5  -6   1      124.49      130.73      2.08 o 
   6  -6   1       84.26       83.90      1.89 o 
  -8  -5   1        9.35        7.14      0.72 o 
  -7  -5   1       79.95       75.23      4.00 o 
  -6  -5   1      205.50      206.19      3.38 o 
  -5  -5   1      165.80      167.50      1.35 o 
  -4  -5   1      358.08      374.80      2.60 o 
  -3  -5   1      216.86      209.20      1.33 o 
  -2  -5   1      165.45      171.65      0.87 o 
  -1  -5   1      382.23      403.17      4.26 o 
   0  -5   1      248.02      233.93      1.25 o 
   1  -5   1      131.04      127.18      0.81 o 
   2  -5   1       40.41       40.78      1.08 o 
   3  -5   1      107.81      101.31      3.69 o 
   4  -5   1        5.19        6.55      0.86 o 
   5  -5   1        8.83        8.97      0.94 o 
   6  -5   1        1.47        2.40      0.90 o 
   7  -5   1      134.15      132.94      2.34 o 
  -9  -4   1       10.02       11.30      0.80 o 
  -8  -4   1        1.00       -0.31      0.84 o 
  -7  -4   1        1.37        0.03      0.59 o 
  -6  -4   1       21.67       22.62      0.72 o 
  -5  -4   1       17.60       18.89      0.49 o 
  -4  -4   1        8.65       10.78      0.36 o 
  -3  -4   1      124.45      111.44      0.70 o 
  -2  -4   1       32.58       28.19      0.38 o 
  -1  -4   1      719.76      822.86      1.32 o 
   0  -4   1      733.21      819.68      3.59 o 
   1  -4   1      310.42      301.72      1.22 o 
   2  -4   1      997.64      980.67      2.42 o 
   3  -4   1      205.43      190.19      1.21 o 
   4  -4   1       36.49       36.71      0.72 o 
   5  -4   1       63.76       68.33      1.47 o 
   6  -4   1       76.42       84.83      1.67 o 
   7  -4   1       41.17       39.42      1.46 o 
   8  -4   1       19.39       13.30      1.25 o 
  -9  -3   1        0.27        1.23      0.72 o 
  -8  -3   1       29.52       31.12      2.18 o 
  -7  -3   1       86.42       81.69      1.12 o 
  -6  -3   1       43.03       42.26      1.00 o 
  -5  -3   1      180.51      189.58      1.17 o 
  -4  -3   1      159.72      138.35      0.78 o 
  -3  -3   1     1280.57     1380.06      2.11 o 
  -2  -3   1       28.43       25.66      0.33 o 
  -1  -3   1     1125.05     1263.40      1.33 o 
   0  -3   1       11.62        8.92      0.18 o 
   1  -3   1      351.16      327.58      1.88 o 
   2  -3   1      113.16      127.85      0.70 o 
   3  -3   1      378.06      383.10      1.21 o 
   4  -3   1        2.99        3.03      0.48 o 
   5  -3   1       32.69       36.97      1.13 o 
   6  -3   1       45.41       45.09      1.26 o 
   7  -3   1        1.86        2.61      0.84 o 
   8  -3   1      101.00       96.76      1.98 o 
  -9  -2   1       49.78       52.51      1.16 o 
  -8  -2   1       15.05       14.82      0.79 o 
  -7  -2   1       25.31       21.91      0.69 o 
  -6  -2   1       28.07       27.25      1.17 o 
  -5  -2   1        8.50        9.01      0.45 o 
  -4  -2   1       14.82       21.80      0.33 o 
  -3  -2   1        1.14        2.76      0.70 o 
  -2  -2   1     2471.40     2491.31     12.94 o 
  -1  -2   1     1061.46     1067.61      2.87 o 
   0  -2   1        1.85        7.40      0.13 o 
   1  -2   1      514.23      564.79      1.02 o 
   2  -2   1       73.49       49.69      1.72 o 
   3  -2   1     2360.90     2392.56      8.16 o 
   4  -2   1      130.21      119.31      1.55 o 
   5  -2   1       28.10       35.24      0.67 o 
   6  -2   1       60.59       66.66      2.35 o 
   7  -2   1       72.14       83.08      1.59 o 
   8  -2   1       25.08       24.24      1.18 o 
   9  -2   1       36.85       38.57      1.55 o 
  -9  -1   1        3.02        2.21      1.17 o 
  -8  -1   1       95.56       97.88      3.51 o 
  -7  -1   1        1.31        1.88      0.56 o 
  -6  -1   1       84.54       83.79      1.21 o 
  -5  -1   1        0.36       -0.18      0.28 o 
  -4  -1   1       37.33       25.19      0.36 o 
  -3  -1   1      264.98      244.07      0.73 o 
  -2  -1   1       72.62       55.06      0.67 o 
  -1  -1   1      984.43     1016.09      5.85 o 
   0  -1   1      840.14      814.34      2.44 o 
   1  -1   1      231.83      228.41      1.02 o 
   2  -1   1    11613.53    11762.34     23.73 o 
   3  -1   1     2868.72     3024.17     22.11 o 
   4  -1   1     1155.72     1180.27      3.02 o 
   5  -1   1      253.28      223.23      2.63 o 
   6  -1   1        3.94        4.25      0.43 o 
   7  -1   1        0.07        0.34      0.48 o 
   8  -1   1       88.92       82.05      2.42 o 
   9  -1   1      149.82      161.19      2.38 o 
  -9   0   1      101.54      109.51      2.15 o 
  -8   0   1      161.04      157.20      2.31 o 
  -7   0   1        0.57        0.63      0.50 o 
  -6   0   1        0.14       -0.10      0.33 o 
  -5   0   1      137.96      152.78      1.57 o 
  -4   0   1       56.30       49.25      1.25 o 
  -3   0   1      220.73      240.75      1.22 o 
  -2   0   1     2929.84     2957.54     10.10 o 
  -1   0   1      109.44       96.28      0.68 o 
   1   0   1     1429.55     1469.70      7.43 o 
   2   0   1    10144.59    10188.74     69.42 o 
   3   0   1     3332.02     3299.12     19.04 o 
   4   0   1      574.92      514.11      3.75 o 
   5   0   1      140.20      142.63      0.92 o 
   6   0   1       54.41       53.23      0.67 o 
   7   0   1        0.86        1.41      0.40 o 
   8   0   1       73.38       77.97      1.67 o 
  -9   1   1        1.32        2.80      1.14 o 
  -8   1   1       15.71       15.22      0.79 o 
  -7   1   1       57.83       62.29      2.47 o 
  -6   1   1       66.14       69.39      1.63 o 
  -5   1   1        2.14        1.08      0.44 o 
  -4   1   1       21.18       17.38      0.47 o 
  -3   1   1      522.18      557.01      5.86 o 
  -2   1   1      562.79      427.70      2.13 o 
  -1   1   1     3588.03     3747.05     13.79 o 
   0   1   1     3709.63     3948.31     14.36 o 
   1   1   1     1787.30     1853.74      9.90 o 
   2   1   1       11.40       10.97      0.30 o 
   3   1   1       42.08       58.20      0.38 o 
   4   1   1       54.90       42.99      0.62 o 
   5   1   1      631.39      613.07      3.20 o 
   6   1   1      839.96      817.45      9.52 o 
   7   1   1        1.80        1.30      0.38 o 
   8   1   1       30.75       27.66      0.85 o 
   9   1   1       69.46       69.93      1.22 o 
  -8   2   1       25.24       27.55      1.67 o 
  -7   2   1       56.97       58.72      1.25 o 
  -6   2   1        0.93        0.38      0.53 o 
  -5   2   1      277.05      270.44      3.11 o 
  -4   2   1      201.47      201.04      0.90 o 
  -3   2   1       54.57       63.63      0.89 o 
  -2   2   1      484.71      510.43      1.14 o 
  -1   2   1     1379.42     1404.03      1.66 o 
   0   2   1     3985.78     4021.02     28.87 o 
   1   2   1      365.05      335.23      1.94 o 
   2   2   1       33.65       50.19      1.23 o 
   3   2   1      227.00      231.76      0.65 o 
   4   2   1       39.31       20.06      0.46 o 
   5   2   1      145.47      139.10      2.50 o 
   6   2   1        7.47        8.31      0.79 o 
   7   2   1        2.28        3.20      0.82 o 
   8   2   1       37.97       38.22      1.30 o 
   9   2   1        5.18        5.65      0.74 o 
  -8   3   1       31.29       29.71      1.38 o 
  -7   3   1       14.76       14.38      0.75 o 
  -6   3   1       69.56       81.81      2.10 o 
  -5   3   1      351.18      343.30      2.32 o 
  -4   3   1        0.44        0.23      0.30 o 
  -3   3   1      275.56      300.75      1.30 o 
  -2   3   1      377.64      355.58      1.99 o 
  -1   3   1      826.27      803.02      4.76 o 
   0   3   1       92.40       87.11      0.50 o 
   1   3   1      221.58      214.20      1.33 o 
   2   3   1      570.81      608.37      2.45 o 
   3   3   1      366.40      424.34      2.42 o 
   4   3   1       22.26       23.32      0.39 o 
   5   3   1       14.85       10.82      0.69 o 
   6   3   1      293.70      281.13      2.35 o 
   7   3   1      199.88      195.01      2.21 o 
   8   3   1       50.40       45.12      1.34 o 
   9   3   1       17.17       15.80      1.13 o 
  -8   4   1        1.27        1.63      1.09 o 
  -7   4   1       38.84       43.06      1.51 o 
  -6   4   1        0.04        0.84      0.60 o 
  -5   4   1        2.72        4.28      0.70 o 
  -4   4   1       39.77       38.06      0.82 o 
  -3   4   1        3.56        2.54      0.48 o 
  -2   4   1       88.08       84.83      1.31 o 
  -1   4   1       11.68       10.92      0.31 o 
   0   4   1        1.20        0.99      0.19 o 
   1   4   1     1433.35     1408.77      2.71 o 
   2   4   1       19.81       21.22      0.44 o 
   3   4   1        5.41        9.46      0.56 o 
   4   4   1      510.44      527.93      1.65 o 
   5   4   1      301.70      308.03      2.29 o 
   6   4   1      199.97      193.65      2.01 o 
   7   4   1       20.21       20.08      1.02 o 
   8   4   1        1.42        0.32      0.85 o 
   9   4   1        1.79       -0.15      0.94 o 
  -7   5   1        2.76        2.47      1.02 o 
  -6   5   1        8.46        9.95      1.07 o 
  -5   5   1       97.51      104.98      1.29 o 
  -4   5   1      126.10      122.16      3.70 o 
  -3   5   1      149.06      144.34      1.28 o 
  -2   5   1       16.33       15.51      0.75 o 
  -1   5   1       33.44       32.95      0.59 o 
   0   5   1       42.63       37.82      0.69 o 
   1   5   1      103.12      122.26      0.77 o 
   2   5   1      305.28      310.96      2.62 o 
   3   5   1      253.40      225.64      1.01 o 
   4   5   1      146.68      153.81      1.61 o 
   5   5   1       64.54       67.87      1.24 o 
   6   5   1       66.45       64.61      1.31 o 
   7   5   1      197.17      191.69      2.25 o 
   8   5   1        2.95        4.44      0.90 o 
   9   5   1       13.49       13.55      0.82 o 
  -6   6   1       66.75       69.52      1.84 o 
  -5   6   1       34.08       37.07      1.39 o 
  -4   6   1       28.05       26.19      1.32 o 
  -3   6   1       10.55       10.14      0.65 o 
  -2   6   1       25.94       27.85      1.90 o 
  -1   6   1       46.34       43.39      0.77 o 
   0   6   1      192.76      195.24      1.03 o 
   1   6   1      199.78      188.15      1.05 o 
   2   6   1      103.94      104.50      1.15 o 
   3   6   1      282.86      290.90      1.56 o 
   4   6   1       70.73       64.65      0.91 o 
   5   6   1        7.21        6.83      0.73 o 
   6   6   1       93.73       93.03      1.57 o 
   7   6   1       50.34       49.86      1.34 o 
   8   6   1        1.14        0.29      0.63 o 
  -5   7   1       38.10       40.83      1.50 o 
  -4   7   1       99.29      103.09      1.90 o 
  -3   7   1       43.20       45.99      0.95 o 
  -2   7   1       42.03       43.78      0.89 o 
  -1   7   1       74.16       71.90      1.56 o 
   0   7   1       35.62       37.45      1.26 o 
   1   7   1       38.26       34.13      0.79 o 
   2   7   1       31.85       27.52      0.59 o 
   3   7   1        2.16        1.93      0.43 o 
   4   7   1      145.59      142.27      2.06 o 
   5   7   1       17.70       15.40      1.18 o 
   6   7   1       13.26       12.96      1.13 o 
   7   7   1       28.19       23.13      1.35 o 
   8   7   1       28.81       30.68      1.52 o 
  -4   8   1        1.52        1.65      0.94 o 
  -3   8   1       60.16       59.11      1.49 o 
  -2   8   1       30.50       34.12      1.32 o 
  -1   8   1        0.95        1.07      0.65 o 
   0   8   1        0.28        0.69      0.63 o 
   1   8   1       34.23       31.97      0.86 o 
   2   8   1       13.59       12.90      0.81 o 
   3   8   1       26.99       28.43      0.83 o 
   4   8   1       60.42       58.14      1.50 o 
   5   8   1        2.88        1.33      1.05 o 
   6   8   1        2.66        1.65      1.06 o 
   7   8   1        2.56       -0.22      1.11 o 
  -2   9   1        1.00        3.58      1.09 o 
  -1   9   1        0.01        0.18      0.69 o 
   0   9   1        2.47        2.06      0.68 o 
   1   9   1        3.00        3.61      0.65 o 
   2   9   1        0.72       -0.12      0.93 o 
   3   9   1        0.01       -0.59      0.95 o 
   4   9   1        0.39        1.99      0.93 o 
   5   9   1        9.25        9.97      1.12 o 
   0  10   1        2.94        2.16      1.08 o 
   1  10   1        2.96        1.28      0.70 o 
   2  10   1       23.25       25.00      1.41 o 
   3  10   1        6.94        8.22      1.25 o 
  -4  -9   2       53.22       53.59      1.76 o 
  -3  -9   2       24.57       27.25      0.92 o 
  -2  -9   2       13.61       16.35      1.08 o 
  -1  -9   2       34.05       38.91      1.35 o 
   0  -9   2       24.65       23.07      1.21 o 
   1  -9   2       15.18       16.70      1.24 o 
   2  -9   2        8.92        9.53      1.09 o 
  -6  -8   2        1.63        3.46      1.12 o 
  -5  -8   2        1.12        1.77      1.08 o 
  -4  -8   2       31.00       35.00      1.42 o 
  -3  -8   2        7.35        4.77      0.65 o 
  -2  -8   2        2.12        0.22      0.57 o 
  -1  -8   2        9.02        4.84      0.60 o 
   0  -8   2        0.60       -0.64      0.89 o 
   1  -8   2        0.30        0.27      0.89 o 
   2  -8   2       31.35       30.10      1.30 o 
   3  -8   2        3.32        4.52      0.99 o 
   4  -8   2       37.46       43.41      1.60 o 
  -7  -7   2       17.06       19.01      1.33 o 
  -6  -7   2       37.56       37.91      1.56 o 
  -5  -7   2        3.78        4.00      1.02 o 
  -4  -7   2        9.70       11.83      0.66 o 
  -3  -7   2      126.46      138.34      2.32 o 
  -2  -7   2       98.69      100.68      3.31 o 
  -1  -7   2      103.57       96.47      1.44 o 
   0  -7   2       23.74       23.29      0.77 o 
   1  -7   2       13.98       11.19      1.00 o 
   2  -7   2       81.22       78.55      1.68 o 
   3  -7   2        2.78        2.28      0.59 o 
   4  -7   2        9.96        7.90      0.71 o 
   5  -7   2        1.58        2.70      1.05 o 
  -7  -6   2       59.82       65.80      1.80 o 
  -6  -6   2        3.82        4.96      1.10 o 
  -5  -6   2       12.76        9.61      1.03 o 
  -4  -6   2      114.56      112.07      4.11 o 
  -3  -6   2       77.87       79.62      1.02 o 
  -2  -6   2       12.81       14.20      1.10 o 
  -1  -6   2       60.70       64.00      1.20 o 
   0  -6   2        4.37        4.28      0.47 o 
   1  -6   2        0.55        0.48      0.46 o 
   2  -6   2        0.11       -0.21      1.55 o 
   3  -6   2      107.80      109.13      1.20 o 
   4  -6   2       76.71       74.50      1.51 o 
   5  -6   2      100.04      106.07      1.91 o 
   6  -6   2       23.36       23.66      1.32 o 
  -8  -5   2        0.10        1.08      1.06 o 
  -7  -5   2        5.17        4.33      1.09 o 
  -6  -5   2      104.18      104.33      1.91 o 
  -5  -5   2      106.35      108.21      3.13 o 
  -4  -5   2      142.41      140.05      1.20 o 
  -3  -5   2       40.10       32.68      0.69 o 
  -2  -5   2      142.55      147.53      1.60 o 
  -1  -5   2      752.21      762.51      5.64 o 
   0  -5   2        3.10        2.78      0.28 o 
   1  -5   2      225.75      230.27      1.04 o 
   2  -5   2      161.85      158.60      1.04 o 
   3  -5   2      150.14      147.22      1.77 o 
   4  -5   2       49.02       50.93      1.26 o 
   5  -5   2        4.89        4.05      0.86 o 
   6  -5   2        2.51        5.63      0.95 o 
   7  -5   2        3.71        3.59      1.19 o 
  -8  -4   2       39.07       40.31      1.00 o 
  -7  -4   2       61.60       68.15      1.10 o 
  -6  -4   2       43.93       44.74      0.88 o 
  -5  -4   2       13.95       14.03      0.44 o 
  -4  -4   2       14.56       12.85      0.41 o 
  -3  -4   2        0.66        1.07      0.50 o 
  -2  -4   2        2.73        1.52      0.19 o 
  -1  -4   2       27.99       32.05      0.58 o 
   0  -4   2      797.02      804.82      2.87 o 
   1  -4   2     1780.12     1790.43      2.18 o 
   2  -4   2      810.86      848.08      4.03 o 
   3  -4   2       17.03       18.38      0.93 o 
   4  -4   2      188.82      185.87      1.97 o 
   5  -4   2      456.00      446.32      3.16 o 
   6  -4   2       43.87       51.01      1.41 o 
   7  -4   2        9.96        9.12      1.05 o 
   8  -4   2        9.26        7.00      1.19 o 
  -9  -3   2       12.85       15.06      1.05 o 
  -8  -3   2       10.42       10.70      1.02 o 
  -7  -3   2       26.86       25.81      1.63 o 
  -6  -3   2       31.08       28.76      0.75 o 
  -5  -3   2      249.23      246.74      1.69 o 
  -4  -3   2       16.23       12.01      0.65 o 
  -3  -3   2        8.44        8.74      0.29 o 
  -2  -3   2      239.66      278.82      1.69 o 
  -1  -3   2      623.54      664.90      1.73 o 
   0  -3   2      737.07      696.81      1.99 o 
   1  -3   2       10.22        5.99      0.24 o 
   2  -3   2        6.72        7.40      0.27 o 
   3  -3   2        1.63        3.18      0.34 o 
   4  -3   2       63.51       59.86      1.66 o 
   5  -3   2       58.60       57.31      1.27 o 
   6  -3   2       26.14       21.36      1.01 o 
   7  -3   2       28.59       31.84      1.22 o 
   8  -3   2        7.15        8.95      1.15 o 
  -9  -2   2        1.53        0.99      1.10 o 
  -8  -2   2       18.35       17.46      1.28 o 
  -7  -2   2        3.64        4.90      0.42 o 
  -6  -2   2      348.43      349.19      1.68 o 
  -5  -2   2       60.36       52.64      0.61 o 
  -4  -2   2      107.55      106.43      0.62 o 
  -3  -2   2      321.63      264.23      1.57 o 
  -2  -2   2      497.53      585.12      1.07 o 
  -1  -2   2        3.51        2.57      0.30 o 
   0  -2   2     2786.43     2933.80      6.97 o 
   1  -2   2     1423.82     1463.77      1.77 o 
   2  -2   2      927.86      866.94      2.70 o 
   3  -2   2      288.01      319.33      1.20 o 
   4  -2   2      299.67      307.18      4.21 o 
   5  -2   2        1.14        2.56      0.51 o 
   6  -2   2      297.97      298.55      2.61 o 
   7  -2   2      141.23      134.23      1.94 o 
   8  -2   2        0.60        1.09      0.87 o 
   9  -2   2        1.52        2.92      1.08 o 
  -9  -1   2        2.25        0.21      1.23 o 
  -8  -1   2       12.96       13.35      1.19 o 
  -7  -1   2       16.84       15.75      0.68 o 
  -6  -1   2      210.03      198.36      1.00 o 
  -5  -1   2      114.10      107.13      0.81 o 
  -4  -1   2      230.39      223.84      1.03 o 
  -3  -1   2      139.57      146.54      1.50 o 
  -2  -1   2       53.15       55.90      0.64 o 
  -1  -1   2      256.72      271.78      1.29 o 
   0  -1   2     7462.11     7301.16     15.98 o 
   1  -1   2       57.86       40.35      5.01 o 
   2  -1   2      104.35       98.74      0.97 o 
   3  -1   2      134.27      151.92      1.14 o 
   4  -1   2      902.49      931.61      1.81 o 
   5  -1   2      734.17      763.42      3.57 o 
   6  -1   2       60.79       56.20      0.70 o 
   7  -1   2       42.75       38.89      1.24 o 
   8  -1   2      140.66      144.12      2.03 o 
   9  -1   2       53.94       53.88      1.61 o 
  -9   0   2      114.43      135.11      2.47 o 
  -8   0   2       30.98       31.75      1.46 o 
  -7   0   2        6.06        6.26      0.76 o 
  -6   0   2       59.87       53.91      1.46 o 
  -5   0   2      141.00      129.02      0.82 o 
  -4   0   2       76.54       80.77      0.59 o 
  -3   0   2     1050.04     1091.22      1.75 o 
  -2   0   2     1326.39     1397.39      6.29 o 
  -1   0   2       13.79       16.18      0.26 o 
   0   0   2        6.62        2.94      0.52 o 
   1   0   2      591.76      625.30      1.12 o 
   2   0   2      326.95      401.52      3.60 o 
   3   0   2     1637.98     1636.21      9.25 o 
   4   0   2     1118.87     1093.72      4.23 o 
   5   0   2      103.72      114.33      0.76 o 
   6   0   2      408.65      401.59      3.70 o 
   7   0   2       40.85       41.96      0.64 o 
   8   0   2      194.99      200.66      1.83 o 
   9   0   2        1.22        3.83      0.95 o 
  -8   1   2        9.84       10.53      0.78 o 
  -7   1   2       44.17       47.80      0.96 o 
  -6   1   2       18.22       20.44      0.68 o 
  -5   1   2       24.32       18.77      0.60 o 
  -4   1   2       26.22       16.45      0.50 o 
  -3   1   2     3462.94     3441.88      6.68 o 
  -2   1   2       97.15       83.40      0.48 o 
  -1   1   2      100.28      106.11      1.51 o 
   0   1   2      169.28      169.92      0.91 o 
   1   1   2     4375.85     4231.15     11.43 o 
   2   1   2     4076.38     4151.54     17.36 o 
   3   1   2      642.83      793.06      4.05 o 
   4   1   2      482.79      446.57      1.15 o 
   5   1   2       97.37       92.40      1.70 o 
   6   1   2       45.34       45.37      0.87 o 
   7   1   2      235.62      226.25      3.24 o 
   8   1   2       76.61       76.92      1.14 o 
   9   1   2       69.88       72.80      1.21 o 
  -8   2   2       95.89      101.68      2.13 o 
  -7   2   2        2.67        2.15      0.62 o 
  -6   2   2       51.75       52.55      2.38 o 
  -5   2   2        0.20        0.04      0.54 o 
  -4   2   2       51.20       47.25      0.74 o 
  -3   2   2      266.41      279.69      2.69 o 
  -2   2   2      895.73      918.45      9.93 o 
  -1   2   2     2063.13     2002.22      8.84 o 
   0   2   2      344.25      377.57      1.63 o 
   1   2   2      774.86      814.90      2.29 o 
   2   2   2      518.80      534.06      2.69 o 
   3   2   2     2746.16     2691.31      4.31 o 
   4   2   2      109.65       88.33      0.99 o 
   5   2   2      447.31      473.15      2.70 o 
   6   2   2       47.82       41.11      1.10 o 
   7   2   2       84.39       82.42      1.53 o 
   8   2   2       69.39       74.37      1.60 o 
   9   2   2        8.89        8.91      0.75 o 
  -8   3   2        3.80        2.05      1.18 o 
  -7   3   2       63.84       62.54      1.14 o 
  -6   3   2       20.51       26.18      0.81 o 
  -5   3   2        0.85        1.62      0.58 o 
  -4   3   2       46.85       49.84      0.88 o 
  -3   3   2      397.92      409.22      2.29 o 
  -2   3   2      533.50      503.41      1.32 o 
  -1   3   2      148.20      158.14      1.52 o 
   0   3   2      163.58      192.97      1.41 o 
   1   3   2        3.64        4.29      0.45 o 
   2   3   2       44.34       66.73      1.26 o 
   3   3   2       38.99       27.88      0.68 o 
   4   3   2      759.45      850.17      4.15 o 
   5   3   2      468.92      471.91      2.74 o 
   6   3   2       44.70       44.93      1.11 o 
   7   3   2        0.51        1.17      0.79 o 
   8   3   2       22.41       18.84      1.08 o 
   9   3   2       47.30       49.03      1.51 o 
  -7   4   2      109.98      103.25      3.62 o 
  -6   4   2        0.15        0.70      0.64 o 
  -5   4   2        4.61        5.11      0.63 o 
  -4   4   2        1.75        4.59      0.62 o 
  -3   4   2      197.62      171.24      1.30 o 
  -2   4   2      100.64      119.60      2.86 o 
  -1   4   2       13.26       14.22      0.30 o 
   0   4   2       29.41       48.32      0.94 o 
   1   4   2        0.13        1.52      0.56 o 
   2   4   2       91.15       96.23      1.88 o 
   3   4   2      110.86      103.32      0.94 o 
   4   4   2      412.07      408.92      2.40 o 
   5   4   2      191.11      179.53      1.80 o 
   6   4   2      172.63      165.37      1.90 o 
   7   4   2      108.48      103.29      1.71 o 
   8   4   2       20.08       21.73      1.12 o 
   9   4   2       27.95       28.73      1.30 o 
  -7   5   2        8.13        8.46      1.06 o 
  -6   5   2      124.52      128.11      2.68 o 
  -5   5   2       42.45       45.52      1.00 o 
  -4   5   2       15.26       14.43      0.70 o 
  -3   5   2       83.74       86.74      1.65 o 
  -2   5   2      510.34      479.93      3.30 o 
  -1   5   2       80.11       80.92      0.86 o 
   0   5   2       13.15       17.90      0.42 o 
   1   5   2        1.32        2.40      0.63 o 
   2   5   2        1.37        2.71      0.39 o 
   3   5   2      119.08      112.28      1.71 o 
   4   5   2       53.17       49.35      1.07 o 
   5   5   2       28.00       27.86      0.95 o 
   6   5   2        6.21        8.11      0.84 o 
   7   5   2       59.29       56.99      1.39 o 
   8   5   2       12.99       12.28      0.97 o 
   9   5   2        3.70        4.78      0.97 o 
  -6   6   2       85.82      100.35      2.09 o 
  -5   6   2        5.76        3.52      2.27 o 
  -4   6   2        0.07        3.60      2.81 o 
  -3   6   2       39.35       39.74      0.90 o 
  -2   6   2      265.53      260.16      1.91 o 
  -1   6   2        0.13       -0.04      0.50 o 
   0   6   2       23.11       20.98      0.99 o 
   1   6   2      320.29      314.23      2.98 o 
   2   6   2      247.01      244.15      1.17 o 
   3   6   2      128.74      123.50      1.41 o 
   4   6   2      446.08      425.89      2.75 o 
   5   6   2       12.92       11.73      0.90 o 
   6   6   2       90.03       88.02      1.55 o 
   7   6   2       26.61       24.18      1.09 o 
   8   6   2        0.26       -0.36      0.79 o 
  -5   7   2       85.03       92.32      2.01 o 
  -4   7   2       16.70       17.57      0.83 o 
  -3   7   2        0.16       -0.08      0.60 o 
  -2   7   2        3.12        2.34      0.58 o 
  -1   7   2      297.86      302.09      2.83 o 
   0   7   2      185.83      192.08      2.31 o 
   1   7   2       55.98       52.15      1.12 o 
   2   7   2       62.65       61.68      0.74 o 
   3   7   2        2.16        0.93      0.43 o 
   4   7   2        1.21        1.36      0.48 o 
   5   7   2       46.74       42.05      1.18 o 
   6   7   2        0.56        0.23      0.74 o 
   7   7   2       11.30       12.75      0.96 o 
   8   7   2        9.76       10.93      1.89 o 
  -4   8   2        0.27       -0.94      0.94 o 
  -3   8   2        1.13       -0.48      0.65 o 
  -2   8   2       12.03       10.67      1.07 o 
  -1   8   2       22.56       20.85      1.19 o 
   0   8   2       30.46       30.17      0.88 o 
   1   8   2      102.97      106.87      1.95 o 
   2   8   2        4.88        5.33      0.62 o 
   3   8   2        8.61        6.99      0.64 o 
   4   8   2        9.99        6.79      1.79 o 
   5   8   2       30.49       28.72      1.33 o 
   6   8   2        6.06        4.98      1.06 o 
   7   8   2        1.27        0.26      1.03 o 
  -2   9   2        0.16        0.57      0.98 o 
  -1   9   2        0.04        0.94      0.69 o 
   0   9   2        0.75        1.57      0.69 o 
   1   9   2       26.08       26.52      0.89 o 
   2   9   2        0.10       -0.01      0.96 o 
   3   9   2        0.45       -0.65      1.03 o 
   4   9   2        0.40        0.82      0.91 o 
   5   9   2        1.05        0.46      1.03 o 
   6   9   2        4.07        2.05      1.07 o 
   0  10   2        1.93        1.22      0.82 o 
   1  10   2        0.07       -0.75      0.75 o 
   2  10   2        5.76        4.41      1.21 o 
   3  10   2        0.11        0.31      1.05 o 
  -3  -9   3       18.98       17.44      1.10 o 
  -2  -9   3       17.89       15.85      1.14 o 
  -1  -9   3       17.12       17.12      1.16 o 
   0  -9   3       36.17       42.02      1.43 o 
   1  -9   3       22.02       23.77      1.37 o 
   2  -9   3        1.36        0.37      0.98 o 
  -5  -8   3        1.15        3.42      1.06 o 
  -4  -8   3       96.78      101.50      1.34 o 
  -3  -8   3        0.38        0.95      0.63 o 
  -2  -8   3        0.39       -0.80      0.80 o 
  -1  -8   3        2.71        3.68      0.86 o 
   0  -8   3        9.46        9.49      0.97 o 
   1  -8   3       10.54        7.07      1.06 o 
   2  -8   3       58.41       62.72      1.65 o 
   3  -8   3        1.14        0.83      0.98 o 
   4  -8   3        5.16        6.19      1.12 o 
  -6  -7   3       15.08       13.65      1.34 o 
  -5  -7   3        8.79        6.60      1.14 o 
  -4  -7   3        0.56        0.15      0.56 o 
  -3  -7   3      115.44      134.19      1.68 o 
  -2  -7   3        2.98        4.10      0.61 o 
  -1  -7   3        2.71        3.35      0.81 o 
   0  -7   3       25.48       23.87      1.09 o 
   1  -7   3       62.64       60.55      1.49 o 
   2  -7   3      211.65      207.56      2.44 o 
   3  -7   3       16.91       17.85      0.74 o 
   4  -7   3        3.41        2.54      0.67 o 
   5  -7   3        3.15        3.38      0.73 o 
  -7  -6   3       31.50       34.55      1.47 o 
  -6  -6   3       16.45       14.74      1.22 o 
  -5  -6   3       15.67       16.90      1.47 o 
  -4  -6   3       43.87       46.75      0.89 o 
  -3  -6   3       80.85       78.21      1.10 o 
  -2  -6   3       78.37       71.05      1.00 o 
  -1  -6   3        7.11        9.82      0.83 o 
   0  -6   3        5.53        5.01      0.51 o 
   1  -6   3       18.15       14.56      0.94 o 
   2  -6   3        2.25        0.86      0.70 o 
   3  -6   3      190.17      189.93      1.53 o 
   4  -6   3        1.38        1.55      0.60 o 
   5  -6   3        0.79        1.55      1.46 o 
   6  -6   3        1.16        1.94      0.72 o 
  -8  -5   3        1.43        2.16      1.05 o 
  -7  -5   3        2.60        4.67      1.02 o 
  -6  -5   3        1.89        2.40      1.01 o 
  -5  -5   3        0.05        0.10      0.53 o 
  -4  -5   3        1.01        0.83      0.52 o 
  -3  -5   3      128.50      126.24      1.16 o 
  -2  -5   3       80.12       80.53      1.55 o 
  -1  -5   3      228.77      231.22      4.07 o 
   0  -5   3        9.62       10.25      0.47 o 
   1  -5   3       52.65       42.83      0.52 o 
   2  -5   3      266.21      261.35      4.29 o 
   3  -5   3      595.95      587.86      2.86 o 
   4  -5   3      142.47      139.73      2.29 o 
   5  -5   3        1.63        1.93      0.87 o 
   6  -5   3       14.16       17.09      1.16 o 
   7  -5   3       47.07       45.90      1.62 o 
  -8  -4   3       35.68       43.74      1.50 o 
  -7  -4   3      167.14      178.02      2.35 o 
  -6  -4   3       92.27       93.77      1.72 o 
  -5  -4   3       10.10       10.84      0.70 o 
  -4  -4   3        0.02        0.09      0.44 o 
  -3  -4   3      263.04      269.48      3.30 o 
  -2  -4   3        0.59        1.08      0.29 o 
  -1  -4   3      156.00      168.80      0.71 o 
   0  -4   3      203.16      204.94      1.09 o 
   1  -4   3        5.17        5.69      0.42 o 
   2  -4   3        0.01        1.20      1.44 o 
   3  -4   3      599.45      607.04      5.37 o 
   4  -4   3      460.12      446.62      2.92 o 
   5  -4   3      180.54      180.02      2.11 o 
   6  -4   3        0.02       -0.24      0.85 o 
   7  -4   3       11.96       11.51      1.08 o 
   8  -4   3       57.08       64.37      1.77 o 
  -8  -3   3        0.04        0.98      1.18 o 
  -7  -3   3        0.00        1.07      0.50 o 
  -6  -3   3       29.46       33.16      0.66 o 
  -5  -3   3        0.88        0.92      0.31 o 
  -4  -3   3        0.19        0.11      0.26 o 
  -3  -3   3       14.40       15.48      0.29 o 
  -2  -3   3      411.65      418.06      1.28 o 
  -1  -3   3     1124.08     1085.36      5.96 o 
   0  -3   3      504.81      542.48      3.62 o 
   1  -3   3      314.52      365.38      1.89 o 
   2  -3   3      186.23      190.69      2.09 o 
   3  -3   3     1073.78     1075.74      5.13 o 
   4  -3   3      105.60       88.72      1.38 o 
   5  -3   3        0.07        0.01      0.73 o 
   6  -3   3      118.89      103.10      1.77 o 
   7  -3   3       16.79       15.80      1.04 o 
   8  -3   3       10.23       10.39      1.14 o 
  -8  -2   3       20.38       19.62      1.41 o 
  -7  -2   3       27.30       23.85      0.80 o 
  -6  -2   3      313.81      320.72      2.46 o 
  -5  -2   3        0.71        1.00      0.36 o 
  -4  -2   3      159.43      163.08      1.66 o 
  -3  -2   3        2.16        1.69      0.21 o 
  -2  -2   3        8.51        2.87      0.15 o 
  -1  -2   3        4.58        4.58      0.12 o 
   0  -2   3     2587.07     2632.37     11.02 o 
   1  -2   3      715.90      726.68      1.13 o 
   2  -2   3       37.88       43.90      0.73 o 
   3  -2   3       53.23       47.38      0.40 o 
   4  -2   3      955.70      958.29      1.84 o 
   5  -2   3      385.55      360.59      3.83 o 
   6  -2   3       21.80       18.47      1.03 o 
   7  -2   3       30.81       26.20      1.13 o 
   8  -2   3        7.60        8.55      0.99 o 
   9  -2   3      111.40      116.08      2.15 o 
  -8  -1   3       55.90       57.47      1.71 o 
  -7  -1   3       24.09       23.18      1.08 o 
  -6  -1   3      158.09      146.96      1.78 o 
  -5  -1   3       81.33       78.50      1.42 o 
  -4  -1   3        4.65        6.69      0.52 o 
  -3  -1   3        7.10        4.30      0.14 o 
  -2  -1   3       56.63       55.67      0.33 o 
  -1  -1   3       42.97       24.85      0.47 o 
   0  -1   3    12882.72    12408.03     18.86 o 
   1  -1   3      613.30      665.03      1.79 o 
   2  -1   3       37.95       38.68      0.55 o 
   3  -1   3        1.53        2.67      0.17 o 
   4  -1   3        4.73        8.49      0.50 o 
   5  -1   3      188.92      192.44      1.51 o 
   6  -1   3       14.13       13.61      1.16 o 
   7  -1   3        4.05        4.35      0.55 o 
   8  -1   3        4.19        6.92      1.16 o 
   9  -1   3        0.07        0.05      1.00 o 
  -8   0   3        3.12        4.18      1.08 o 
  -7   0   3       11.12       12.83      0.69 o 
  -6   0   3       36.60       38.48      1.29 o 
  -5   0   3      247.36      237.83      2.26 o 
  -4   0   3      128.63      132.15      0.94 o 
  -3   0   3       91.39       92.24      0.73 o 
  -2   0   3       45.25       65.16      0.54 o 
  -1   0   3      396.71      391.92      1.17 o 
   0   0   3     2025.69     2027.89      7.43 o 
   1   0   3     4829.08     4765.73     14.74 o 
   2   0   3      204.03      176.60      1.33 o 
   3   0   3      379.40      376.77      1.02 o 
   4   0   3      563.82      603.48      3.48 o 
   5   0   3      250.96      263.51      1.08 o 
   6   0   3     2002.52     1974.16      4.04 o 
   7   0   3        4.63        3.70      0.42 o 
   8   0   3       84.33       86.16      1.17 o 
   9   0   3       44.46       48.65      1.01 o 
  -8   1   3        7.51        5.15      1.30 o 
  -7   1   3      103.39       99.95      1.91 o 
  -6   1   3       85.32       79.14      1.60 o 
  -5   1   3      182.79      178.93      2.85 o 
  -4   1   3      405.26      381.64      2.58 o 
  -3   1   3      491.78      537.12      5.40 o 
  -2   1   3        0.57        1.08      0.50 o 
  -1   1   3      469.96      430.83      1.88 o 
   0   1   3      697.56      651.38      1.95 o 
   1   1   3     2230.19     2075.71      7.13 o 
   2   1   3      454.73      445.45      3.23 o 
   3   1   3      385.73      403.76      1.09 o 
   4   1   3       10.59        9.94      0.24 o 
   5   1   3      175.55      167.59      1.21 o 
   6   1   3        7.66        6.20      0.52 o 
   7   1   3      259.17      243.87      4.87 o 
   8   1   3        9.45        7.67      0.65 o 
   9   1   3       20.92       19.44      1.24 o 
  10   1   3        0.44        1.51      0.99 o 
  -8   2   3       12.98       13.14      1.37 o 
  -7   2   3       14.81       13.05      1.16 o 
  -6   2   3       20.17       23.08      0.77 o 
  -5   2   3      234.72      215.66      1.57 o 
  -4   2   3       84.62       85.06      0.97 o 
  -3   2   3        1.50        2.88      0.40 o 
  -2   2   3       21.00       28.90      0.38 o 
  -1   2   3      780.28      811.29      2.81 o 
   0   2   3      327.21      304.21      1.63 o 
   1   2   3     1359.29     1273.75      3.03 o 
   2   2   3      844.17      878.50     11.02 o 
   3   2   3     1015.99     1063.23      4.77 o 
   4   2   3       38.75       39.92      0.41 o 
   5   2   3      240.52      243.11      0.98 o 
   6   2   3      546.51      537.78      1.99 o 
   7   2   3      617.77      610.44      3.69 o 
   8   2   3       69.43       74.88      1.60 o 
   9   2   3        0.14       -0.97      0.97 o 
  10   2   3        9.62        9.81      1.11 o 
  -8   3   3        6.75        9.08      1.28 o 
  -7   3   3        7.67        7.21      0.79 o 
  -6   3   3        1.25        1.15      0.60 o 
  -5   3   3       49.12       42.42      0.89 o 
  -4   3   3      111.05      108.47      2.70 o 
  -3   3   3      395.76      365.96      2.03 o 
  -2   3   3      189.43      199.27      2.94 o 
  -1   3   3       67.05       81.22      0.70 o 
   0   3   3      757.69      842.69      3.03 o 
   1   3   3      169.40      150.96      1.29 o 
   2   3   3       13.68       25.84      0.37 o 
   3   3   3      183.03      189.50      2.79 o 
   4   3   3      140.39      150.65      4.95 o 
   5   3   3        4.28        4.33      0.69 o 
   6   3   3        0.19        0.23      0.72 o 
   7   3   3       14.43       11.74      0.95 o 
   8   3   3       10.08        8.24      0.97 o 
   9   3   3        9.70       12.73      1.08 o 
  10   3   3        0.01       -0.94      0.94 o 
  -7   4   3        7.97        6.56      0.80 o 
  -6   4   3        0.24       -0.13      0.64 o 
  -5   4   3       99.51      101.11      1.85 o 
  -4   4   3      320.87      320.53      5.65 o 
  -3   4   3      415.30      404.71      2.68 o 
  -2   4   3      152.68      168.97      0.90 o 
  -1   4   3      182.99      209.15      1.14 o 
   0   4   3      134.80      131.85      1.46 o 
   1   4   3      386.58      443.53      2.44 o 
   2   4   3      322.73      368.85      2.22 o 
   3   4   3      328.80      310.46      3.05 o 
   4   4   3      264.99      294.06      2.12 o 
   5   4   3       53.36       56.84      1.15 o 
   6   4   3       23.09       24.12      0.98 o 
   7   4   3      243.12      230.92      2.39 o 
   8   4   3       18.56       21.67      1.11 o 
   9   4   3       26.36       27.36      1.28 o 
  -7   5   3        9.61        7.65      1.21 o 
  -6   5   3        1.12        1.75      0.77 o 
  -5   5   3        5.18        4.86      0.69 o 
  -4   5   3        5.09        4.65      0.61 o 
  -3   5   3       24.57       25.37      0.78 o 
  -2   5   3      347.97      336.54      2.73 o 
  -1   5   3       84.44       82.49      1.43 o 
   0   5   3       91.71       95.92      1.44 o 
   1   5   3        0.05       -0.16      0.64 o 
   2   5   3       19.12       16.12      0.47 o 
   3   5   3      348.65      346.91      6.02 o 
   4   5   3        2.78        4.40      0.95 o 
   5   5   3        8.49        5.16      0.84 o 
   6   5   3       35.87       29.55      1.06 o 
   7   5   3        2.75        3.10      0.85 o 
   8   5   3       25.12       20.28      1.08 o 
   9   5   3        5.91        8.60      1.04 o 
  -6   6   3       26.70       33.54      1.57 o 
  -5   6   3       15.77       14.56      1.58 o 
  -4   6   3       79.57       73.18      2.30 o 
  -3   6   3       41.30       38.54      1.70 o 
  -2   6   3      326.11      319.00      2.88 o 
  -1   6   3       47.36       49.57      1.37 o 
   0   6   3        0.70       -0.27      0.84 o 
   1   6   3       36.26       28.65      1.08 o 
   2   6   3       35.72       40.98      2.04 o 
   3   6   3       46.96       46.03      1.29 o 
   4   6   3      987.31      986.07     17.64 o 
   5   6   3        6.25        5.74      0.90 o 
   6   6   3       26.48       24.76      1.05 o 
   7   6   3       30.08       29.42      1.18 o 
   8   6   3       13.01       13.83      0.98 o 
   9   6   3       10.16       15.33      1.13 o 
  -5   7   3        5.58        5.80      1.31 o 
  -4   7   3        0.93       -0.32      1.10 o 
  -3   7   3       10.28       10.43      1.12 o 
  -2   7   3        2.05        2.93      0.97 o 
  -1   7   3       45.19       45.66      1.41 o 
   0   7   3      114.42      115.00      1.90 o 
   1   7   3      180.35      180.92      2.24 o 
   2   7   3       97.32      105.27      2.32 o 
   3   7   3       33.75       31.12      1.25 o 
   4   7   3       76.15       70.64      1.05 o 
   5   7   3       36.41       32.90      1.15 o 
   6   7   3        0.19       -0.47      0.79 o 
   7   7   3        8.01        8.69      0.93 o 
   8   7   3        0.24        0.57      0.84 o 
  -4   8   3        1.54        5.91      1.24 o 
  -3   8   3       17.86       19.26      1.29 o 
  -2   8   3       30.17       31.12      1.36 o 
  -1   8   3        7.00        5.93      1.01 o 
   0   8   3        5.24        5.58      1.07 o 
   1   8   3      114.91      109.52      1.30 o 
   2   8   3       22.81       23.00      0.77 o 
   3   8   3       11.25       10.42      0.66 o 
   4   8   3        1.58        1.93      0.49 o 
   5   8   3       30.24       30.79      1.59 o 
   6   8   3       12.48       11.89      0.97 o 
  -2   9   3        4.97        3.20      1.08 o 
  -1   9   3       52.73       54.37      1.74 o 
   0   9   3       12.88       15.82      0.85 o 
   1   9   3       15.25       17.09      0.82 o 
   2   9   3        3.91        4.55      1.03 o 
   3   9   3        2.99        2.02      1.00 o 
   4   9   3        1.83        1.22      0.67 o 
   5   9   3        0.07       -0.98      0.98 o 
   1  10   3        0.01       -0.72      0.72 o 
   2  10   3        1.22       -0.05      1.17 o 
   3  10   3        0.01        0.07      1.07 o 
  -3  -9   4       14.97       15.17      1.14 o 
  -2  -9   4        3.17        2.33      0.96 o 
  -1  -9   4        4.52        4.39      1.02 o 
   0  -9   4       41.88       47.08      1.53 o 
   1  -9   4       24.83       24.00      1.31 o 
  -5  -8   4        0.01        0.39      1.00 o 
  -4  -8   4       44.64       44.34      1.03 o 
  -3  -8   4       32.16       31.73      1.23 o 
  -2  -8   4       10.31       12.04      0.99 o 
  -1  -8   4        8.36        8.93      0.95 o 
   0  -8   4        0.61        2.84      0.90 o 
   1  -8   4        0.29       -0.40      0.86 o 
   2  -8   4        6.07        6.01      1.02 o 
   3  -8   4        0.10       -0.90      1.04 o 
   4  -8   4        1.34        1.08      1.00 o 
  -5  -7   4        0.73       -0.29      1.08 o 
  -4  -7   4        1.52        0.87      0.57 o 
  -3  -7   4       17.65       17.46      0.86 o 
  -2  -7   4        9.95        9.12      0.88 o 
  -1  -7   4       32.19       33.20      1.17 o 
   0  -7   4        0.04        0.36      0.77 o 
   1  -7   4       13.18       11.97      1.09 o 
   2  -7   4      112.52      106.66      1.93 o 
   3  -7   4        5.65        5.60      1.06 o 
   4  -7   4       13.96       13.07      1.28 o 
   5  -7   4       33.05       32.35      0.97 o 
  -7  -6   4        3.84        3.74      1.14 o 
  -6  -6   4       28.31       31.55      1.50 o 
  -5  -6   4        9.28       10.61      0.68 o 
  -4  -6   4       34.39       34.78      0.85 o 
  -3  -6   4        6.05        5.17      0.61 o 
  -2  -6   4        1.52        0.16      1.21 o 
  -1  -6   4       62.65       59.90      1.34 o 
   0  -6   4        3.14        2.38      0.80 o 
   1  -6   4        3.63        1.21      0.81 o 
   2  -6   4       15.03       15.52      0.63 o 
   3  -6   4       39.49       40.31      1.93 o 
   4  -6   4        0.14       -0.60      0.60 o 
   5  -6   4        1.43        1.98      1.16 o 
   6  -6   4        0.17        0.46      1.26 o 
  -7  -5   4       16.32       18.22      1.21 o 
  -6  -5   4       24.31       25.44      1.28 o 
  -5  -5   4       27.65       31.25      2.25 o 
  -4  -5   4       41.21       38.78      0.84 o 
  -3  -5   4       18.92       20.84      1.87 o 
  -2  -5   4        7.91        8.54      0.55 o 
  -1  -5   4       19.42       23.57      0.90 o 
   0  -5   4       81.13       88.61      1.43 o 
   1  -5   4      177.95      162.46      3.58 o 
   2  -5   4      330.85      320.75      2.67 o 
   3  -5   4        7.32        5.72      0.59 o 
   4  -5   4       16.60       15.00      0.69 o 
   5  -5   4      154.10      153.88      1.66 o 
   6  -5   4      112.96      119.63      1.40 o 
   7  -5   4       44.63       41.58      1.56 o 
  -8  -4   4        3.99        5.51      1.20 o 
  -7  -4   4        2.03        2.92      0.99 o 
  -6  -4   4       26.79       25.30      1.08 o 
  -5  -4   4      253.67      258.11      2.18 o 
  -4  -4   4       74.13       77.07      2.20 o 
  -3  -4   4       29.98       34.66      0.71 o 
  -2  -4   4       35.43       33.88      0.50 o 
  -1  -4   4        0.14       -0.36      0.54 o 
   0  -4   4       35.52       33.15      0.55 o 
   1  -4   4        2.37        1.28      0.26 o 
   2  -4   4       14.31       17.18      0.56 o 
   3  -4   4       83.79       80.83      1.92 o 
   4  -4   4        2.12        1.37      0.93 o 
   5  -4   4        3.51        3.57      0.79 o 
   6  -4   4       11.56       12.39      1.18 o 
   7  -4   4       41.30       42.16      1.46 o 
   8  -4   4      111.92      122.85      2.22 o 
  -8  -3   4       41.62       40.40      1.48 o 
  -7  -3   4       80.15       86.34      1.97 o 
  -6  -3   4       21.20       24.23      0.89 o 
  -5  -3   4       16.80       16.26      0.54 o 
  -4  -3   4        3.93        4.65      0.31 o 
  -3  -3   4       28.57       34.89      0.53 o 
  -2  -3   4      560.09      595.77      3.62 o 
  -1  -3   4      172.27      193.73      1.04 o 
   0  -3   4       37.84       44.96      0.52 o 
   1  -3   4      601.35      599.59      1.63 o 
   2  -3   4      570.49      557.02      2.49 o 
   3  -3   4     1446.88     1477.18     12.81 o 
   4  -3   4        2.44        3.15      0.48 o 
   5  -3   4        0.00       -0.56      0.76 o 
   6  -3   4       89.41       88.85      1.66 o 
   7  -3   4       56.56       55.59      1.50 o 
   8  -3   4        3.74        2.73      1.00 o 
  -8  -2   4      103.90      104.99      2.24 o 
  -7  -2   4        3.21        5.93      0.71 o 
  -6  -2   4        0.50        2.04      0.51 o 
  -5  -2   4        4.21        5.27      0.55 o 
  -4  -2   4       20.98       17.39      0.45 o 
  -3  -2   4        3.84        4.29      0.33 o 
  -2  -2   4       20.25       29.14      0.34 o 
  -1  -2   4        1.04        1.83      0.17 o 
   0  -2   4      112.48      104.48      0.54 o 
   1  -2   4       10.54       18.26      0.67 o 
   2  -2   4      227.32      194.54      2.12 o 
   3  -2   4        9.04        5.71      0.16 o 
   4  -2   4      672.90      682.47      5.37 o 
   5  -2   4       88.36       80.90      2.39 o 
   6  -2   4       80.80       80.58      3.77 o 
   7  -2   4       24.90       24.24      1.76 o 
   8  -2   4       27.21       31.21      1.35 o 
   9  -2   4       54.47       72.38      1.82 o 
  -8  -1   4       30.73       30.51      1.52 o 
  -7  -1   4        0.28       -0.41      0.62 o 
  -6  -1   4       59.54       57.43      1.02 o 
  -5  -1   4        3.39        3.46      0.42 o 
  -4  -1   4       80.98       82.52      0.79 o 
  -3  -1   4        0.03        0.43      0.29 o 
  -2  -1   4       76.41       45.95      0.46 o 
  -1  -1   4        0.68        0.53      0.14 o 
   0  -1   4     1029.14     1150.59      3.80 o 
   1  -1   4        0.56        1.36      0.17 o 
   2  -1   4       27.89       20.10      0.25 o 
   3  -1   4      453.04      421.10      1.09 o 
   4  -1   4      294.21      273.18      1.11 o 
   5  -1   4      113.12      107.43      1.13 o 
   6  -1   4      382.77      369.48      1.87 o 
   7  -1   4        1.30        1.02      0.53 o 
   8  -1   4      184.41      178.78      1.60 o 
   9  -1   4        4.08        5.77      1.59 o 
  -8   0   4        3.80        5.94      1.16 o 
  -7   0   4       22.74       26.80      0.86 o 
  -6   0   4       18.77       18.64      1.16 o 
  -5   0   4       26.88       27.11      1.13 o 
  -4   0   4       75.54       68.46      0.76 o 
  -3   0   4     1348.42     1372.80      7.04 o 
  -2   0   4     1103.97     1110.78      3.49 o 
  -1   0   4       70.31       75.22      0.32 o 
   0   0   4       69.42       92.42      1.13 o 
   1   0   4        1.19        1.76      0.21 o 
   2   0   4      744.34      779.15      3.12 o 
   3   0   4       52.56       69.28      0.72 o 
   4   0   4       95.41       90.43      0.47 o 
   5   0   4      108.14       97.23      0.90 o 
   6   0   4      159.54      161.83      1.68 o 
   7   0   4        2.56        1.03      0.51 o 
   8   0   4       87.65       86.25      1.94 o 
   9   0   4      113.08      119.97      3.73 o 
  -8   1   4       84.73       88.96      2.15 o 
  -7   1   4       56.83       55.59      1.67 o 
  -6   1   4       11.93       10.64      1.01 o 
  -5   1   4        2.34        2.69      0.93 o 
  -4   1   4       84.25       79.12      1.42 o 
  -3   1   4        9.40        7.48      0.77 o 
  -2   1   4      276.18      281.29      1.90 o 
  -1   1   4      132.50      106.24      1.07 o 
   0   1   4      787.85      784.16      1.37 o 
   1   1   4      191.61      231.77      1.33 o 
   2   1   4       89.83       90.66      0.53 o 
   3   1   4      605.48      565.92      4.43 o 
   4   1   4       80.96       59.11      0.48 o 
   5   1   4      239.45      251.87      1.32 o 
   6   1   4        5.54        4.60      0.75 o 
   7   1   4       13.97       15.52      3.65 o 
   8   1   4       40.02       44.06      2.35 o 
   9   1   4        8.98       10.35      1.11 o 
  10   1   4        3.38        4.31      1.02 o 
  -8   2   4        1.21        0.69      1.20 o 
  -7   2   4       83.35       80.33      1.93 o 
  -6   2   4      124.09      130.78      2.13 o 
  -5   2   4      316.62      302.33      2.81 o 
  -4   2   4       75.21       68.76      1.46 o 
  -3   2   4       34.91       32.83      1.01 o 
  -2   2   4     1046.31     1048.77     10.24 o 
  -1   2   4      729.50      742.99      2.88 o 
   0   2   4      207.35      231.36      1.52 o 
   1   2   4       30.72       38.90      0.68 o 
   2   2   4      169.58      181.25      0.84 o 
   3   2   4      359.03      427.83      1.71 o 
   4   2   4      317.74      350.19      3.51 o 
   5   2   4      341.64      327.13      1.48 o 
   6   2   4      494.17      489.75      6.35 o 
   7   2   4      129.63      126.51      1.77 o 
   8   2   4       72.30       68.15      1.55 o 
   9   2   4       54.51       52.29      1.55 o 
  10   2   4       11.51       11.16      1.17 o 
  -7   3   4       32.04       29.07      1.52 o 
  -6   3   4        0.48        2.09      1.07 o 
  -5   3   4        0.21        2.61      0.93 o 
  -4   3   4       78.55       75.91      1.56 o 
  -3   3   4        6.27        5.29      0.88 o 
  -2   3   4      263.37      280.65      2.14 o 
  -1   3   4       12.76       11.49      0.75 o 
   0   3   4      115.68       96.55      1.19 o 
   1   3   4     1590.37     1655.80      4.22 o 
   2   3   4      146.03      144.82      1.91 o 
   3   3   4      264.87      283.99      3.72 o 
   4   3   4      120.26      129.45      4.27 o 
   5   3   4       77.53       63.18      2.08 o 
   6   3   4       53.97       50.15      1.22 o 
   7   3   4        0.62       -0.15      0.75 o 
   8   3   4        6.99        5.50      0.87 o 
   9   3   4        0.10       -0.13      0.92 o 
  -7   4   4        0.35        0.28      1.13 o 
  -6   4   4       98.54       99.80      2.05 o 
  -5   4   4      182.96      188.89      2.48 o 
  -4   4   4       75.04       75.35      1.67 o 
  -3   4   4       83.28       83.90      1.68 o 
  -2   4   4      195.32      203.68      2.48 o 
  -1   4   4      131.92      123.02      0.92 o 
   0   4   4        1.24        7.99      0.74 o 
   1   4   4        1.75        0.38      0.61 o 
   2   4   4      625.75      683.06      3.06 o 
   3   4   4       43.84       36.39      0.36 o 
   4   4   4       37.76       45.90      0.70 o 
   5   4   4       43.92       44.56      1.09 o 
   6   4   4       13.24       13.15      0.86 o 
   7   4   4      131.15      116.81      1.83 o 
   8   4   4        0.02       -0.37      0.83 o 
   9   4   4        5.35        4.76      0.99 o 
  -6   5   4       75.58       77.96      2.02 o 
  -5   5   4       25.78       22.53      1.39 o 
  -4   5   4       24.86       26.55      1.30 o 
  -3   5   4       15.87       13.62      1.14 o 
  -2   5   4        0.10        0.99      1.06 o 
  -1   5   4        3.68        0.82      0.98 o 
   0   5   4        0.14        0.91      0.74 o 
   1   5   4       29.88       24.90      0.95 o 
   2   5   4       37.91       35.05      1.01 o 
   3   5   4       32.33       37.38      1.08 o 
   4   5   4        2.21        2.77      0.54 o 
   5   5   4       11.72        9.77      0.88 o 
   6   5   4      247.25      254.99      2.46 o 
   7   5   4       57.54       54.20      1.41 o 
   8   5   4       20.54       18.64      1.10 o 
   9   5   4        0.09        0.71      0.94 o 
  -6   6   4        3.41        1.52      1.18 o 
  -5   6   4      148.96      164.91      2.63 o 
  -4   6   4      168.07      178.08      2.55 o 
  -3   6   4       13.23       12.78      1.14 o 
  -2   6   4       44.81       41.18      1.37 o 
  -1   6   4       18.34       17.46      1.20 o 
   0   6   4      109.12      106.92      1.76 o 
   1   6   4        4.19        1.96      0.89 o 
   2   6   4        0.22       -0.93      0.93 o 
   3   6   4      214.53      203.11      2.19 o 
   4   6   4        3.17        5.54      0.67 o 
   5   6   4        7.99        6.49      0.94 o 
   6   6   4        9.38        7.77      0.97 o 
   7   6   4       28.94       30.45      1.18 o 
   8   6   4       22.65       24.67      1.16 o 
   9   6   4       22.13       24.34      1.23 o 
  -5   7   4       23.80       24.50      1.47 o 
  -3   7   4       20.21       19.58      1.36 o 
  -2   7   4       26.54       28.21      1.33 o 
  -1   7   4        5.12        4.38      1.00 o 
   0   7   4        7.59        6.21      1.03 o 
   1   7   4       66.58       59.93      1.55 o 
   2   7   4      103.77      110.59      1.18 o 
   3   7   4      258.79      252.87      2.61 o 
   4   7   4      206.13      204.28      2.13 o 
   5   7   4        9.45        9.62      0.97 o 
   6   7   4        4.47        2.50      0.89 o 
   7   7   4        5.93        5.18      0.87 o 
   8   7   4        0.52        1.62      0.85 o 
  -3   8   4       22.46       25.07      1.49 o 
  -2   8   4       15.19       17.80      1.36 o 
  -1   8   4        2.37        1.59      0.99 o 
   0   8   4       36.40       34.62      1.43 o 
   1   8   4       48.65       50.58      1.55 o 
   2   8   4        0.28        0.70      0.97 o 
   3   8   4        6.79        6.06      1.02 o 
   4   8   4        6.47        6.06      0.68 o 
   5   8   4        5.46        6.69      0.93 o 
   6   8   4       16.73       14.88      1.06 o 
   7   8   4       11.76       12.78      1.02 o 
  -2   9   4        7.77        6.41      1.20 o 
  -1   9   4       44.42       49.14      1.68 o 
   0   9   4       24.37       22.93      1.43 o 
   1   9   4       14.15       14.85      0.81 o 
   2   9   4       51.42       52.91      1.65 o 
   3   9   4        7.61        6.84      1.09 o 
   4   9   4        8.87        9.95      1.17 o 
   5   9   4        1.62        0.79      0.90 o 
   6   9   4        0.48        1.75      1.01 o 
   1  10   4        4.85        5.13      1.32 o 
   2  10   4        3.57        1.57      1.20 o 
   3  10   4        0.57       -0.69      1.08 o 
   0  -9   5        1.39        1.24      1.02 o 
  -4  -8   5        3.84        3.45      0.86 o 
  -3  -8   5       39.33       42.29      1.41 o 
  -2  -8   5       11.09       12.71      1.04 o 
  -1  -8   5       12.20       10.82      1.02 o 
   0  -8   5       12.12       11.31      1.02 o 
   1  -8   5        6.13        9.68      1.05 o 
   2  -8   5        6.36        8.99      1.07 o 
   3  -8   5       20.10       13.55      1.14 o 
  -5  -7   5        0.00       -0.63      0.78 o 
  -4  -7   5       15.11       15.73      0.78 o 
  -3  -7   5        4.42        6.34      0.88 o 
  -2  -7   5        0.05        0.38      0.78 o 
  -1  -7   5       36.86       38.51      1.28 o 
   0  -7   5       25.25       26.89      1.17 o 
   1  -7   5        3.66        4.75      0.91 o 
   2  -7   5        1.02        0.11      0.95 o 
   3  -7   5       69.50       67.81      1.67 o 
   4  -7   5       21.92       22.55      1.14 o 
   5  -7   5       28.04       27.99      0.98 o 
  -6  -6   5        7.62        8.85      1.15 o 
  -5  -6   5        0.71        1.15      1.69 o 
  -4  -6   5        0.93        0.96      0.70 o 
  -3  -6   5        0.75        0.00      0.69 o 
  -2  -6   5        4.72        7.92      0.85 o 
  -1  -6   5       56.73       63.55      1.42 o 
   0  -6   5       18.56       16.21      0.99 o 
   1  -6   5        5.68        3.82      0.82 o 
   2  -6   5        7.78        3.95      0.94 o 
   3  -6   5       22.70       20.99      1.36 o 
   4  -6   5        0.39        0.41      0.60 o 
   5  -6   5       25.29       24.66      1.21 o 
   6  -6   5        4.79        4.99      0.70 o 
  -7  -5   5       33.69       39.72      1.53 o 
  -6  -5   5       30.71       33.81      1.67 o 
  -5  -5   5        8.31        8.61      0.67 o 
  -4  -5   5       22.84       19.90      0.73 o 
  -3  -5   5       97.35       96.37      2.38 o 
  -2  -5   5       72.92       73.98      1.45 o 
  -1  -5   5        2.55        2.03      0.75 o 
   0  -5   5      235.61      262.95      2.35 o 
   1  -5   5       46.15       43.25      0.74 o 
   2  -5   5       25.95       25.32      1.15 o 
   3  -5   5       23.63       22.18      0.71 o 
   4  -5   5       83.77       74.81      1.12 o 
   5  -5   5       74.11       73.23      2.20 o 
   6  -5   5        0.09        0.90      0.64 o 
   7  -5   5       12.00        8.19      1.13 o 
  -7  -4   5        9.49        8.34      1.63 o 
  -6  -4   5        1.43        3.02      1.21 o 
  -5  -4   5        0.03       -0.67      0.67 o 
  -4  -4   5        0.68        1.01      0.91 o 
  -3  -4   5      148.42      150.19      2.58 o 
  -2  -4   5      104.17      112.36      1.52 o 
  -1  -4   5       11.17       12.06      0.76 o 
   0  -4   5       95.76       85.71      0.96 o 
   1  -4   5       16.56       19.21      0.54 o 
   2  -4   5        1.42        0.40      0.50 o 
   3  -4   5       18.29       15.11      0.61 o 
   4  -4   5       76.88       73.74      1.37 o 
   5  -4   5       42.15       48.04      3.45 o 
   6  -4   5       33.66       33.93      0.84 o 
   7  -4   5       30.45       30.80      1.33 o 
   8  -4   5        3.72        3.84      1.10 o 
  -8  -3   5       27.62       25.92      1.42 o 
  -7  -3   5       14.69       20.09      2.37 o 
  -6  -3   5      444.93      455.48      3.72 o 
  -5  -3   5      187.03      190.96      3.10 o 
  -4  -3   5       34.73       34.36      0.64 o 
  -3  -3   5       78.58       68.25      1.25 o 
  -2  -3   5        0.04        1.32      0.42 o 
  -1  -3   5       37.36       36.35      0.38 o 
   0  -3   5      717.91      730.32      1.92 o 
   1  -3   5      211.61      220.27      0.95 o 
   2  -3   5      100.00      103.11      1.28 o 
   3  -3   5       77.07       70.33      0.83 o 
   4  -3   5       19.45       19.58      0.62 o 
   5  -3   5      164.59      170.94      1.34 o 
   6  -3   5      127.07      128.73      1.94 o 
   7  -3   5       19.97       20.38      1.15 o 
   8  -3   5        2.62        2.07      1.05 o 
  -8  -2   5        0.36        1.62      1.82 o 
  -7  -2   5        0.01       -0.07      0.90 o 
  -6  -2   5        2.37        3.00      0.81 o 
  -5  -2   5      214.42      225.31      3.30 o 
  -4  -2   5       37.69       37.02      0.53 o 
  -3  -2   5        0.33       -0.11      0.34 o 
  -2  -2   5        4.42        3.39      0.27 o 
  -1  -2   5       42.16       46.57      0.37 o 
   0  -2   5     1312.14     1266.63      2.63 o 
   1  -2   5       27.12       37.27      0.41 o 
   2  -2   5        0.05        0.00      0.15 o 
   3  -2   5        0.11        0.23      0.21 o 
   4  -2   5        6.04        7.55      0.32 o 
   5  -2   5       36.78       37.35      0.59 o 
   6  -2   5       83.88       79.10      1.02 o 
   7  -2   5       96.07       95.59      1.85 o 
   8  -2   5      237.17      236.26      2.71 o 
   9  -2   5       31.13       29.64      1.46 o 
  -8  -1   5       22.82       22.95      1.01 o 
  -7  -1   5        2.38        1.92      0.70 o 
  -6  -1   5       23.22       22.20      1.31 o 
  -5  -1   5       86.54       87.71      1.13 o 
  -4  -1   5       57.71       62.70      0.83 o 
  -3  -1   5      197.50      202.89      2.85 o 
  -2  -1   5      271.47      281.38      1.63 o 
  -1  -1   5      293.03      328.33      1.02 o 
   0  -1   5     1636.00     1760.76      2.95 o 
   1  -1   5      600.58      620.07      1.70 o 
   2  -1   5      147.45      117.43      0.65 o 
   3  -1   5       19.41       22.60      1.22 o 
   4  -1   5       64.50       65.74      0.56 o 
   5  -1   5        1.37        0.78      0.44 o 
   6  -1   5      384.27      380.91      5.55 o 
   7  -1   5       22.68       19.60      0.69 o 
   8  -1   5        3.01        5.47      0.65 o 
   9  -1   5        1.85        3.13      1.47 o 
  -8   0   5        1.97        3.01      1.22 o 
  -7   0   5        0.06        1.10      0.71 o 
  -6   0   5        4.87        4.75      0.98 o 
  -5   0   5        0.08        0.07      0.90 o 
  -4   0   5       55.03       50.99      1.24 o 
  -3   0   5      517.66      489.70      2.82 o 
  -2   0   5      179.92      204.90      1.66 o 
  -1   0   5      228.79      273.43      0.97 o 
   0   0   5     1068.42     1167.63      1.47 o 
   1   0   5      984.37      927.16      2.34 o 
   2   0   5      343.38      330.77      0.77 o 
   3   0   5      347.32      378.42      1.22 o 
   4   0   5      118.52      104.79      0.84 o 
   5   0   5        5.71        6.61      0.47 o 
   6   0   5        0.02       -0.54      0.54 o 
   7   0   5      102.40      101.83      1.75 o 
   8   0   5        8.99       10.08      0.67 o 
   9   0   5       54.94       59.82      2.25 o 
  -8   1   5       65.26       72.67      2.11 o 
  -7   1   5        7.28        4.24      1.19 o 
  -6   1   5        7.40        3.69      1.14 o 
  -5   1   5       82.37       80.29      1.68 o 
  -4   1   5      234.42      227.83      2.30 o 
  -3   1   5      714.92      757.64      3.61 o 
  -2   1   5        5.20        1.98      0.67 o 
  -1   1   5        4.39        1.95      0.17 o 
   0   1   5      222.86      245.40      0.86 o 
   1   1   5      791.81      857.74      1.21 o 
   2   1   5       32.89       30.47      0.23 o 
   3   1   5      507.71      489.03      2.36 o 
   4   1   5       41.69       59.68      0.53 o 
   5   1   5      137.57      148.09      1.07 o 
   6   1   5       81.24       80.70      1.71 o 
   7   1   5      219.18      225.93      7.57 o 
   8   1   5       69.59       75.85      1.09 o 
   9   1   5        0.22       -0.78      0.90 o 
  10   1   5        8.75        6.98      1.07 o 
  -7   2   5       47.62       44.24      1.73 o 
  -6   2   5       33.99       34.96      1.53 o 
  -5   2   5       12.71       13.47      1.15 o 
  -4   2   5      172.76      160.07      2.09 o 
  -3   2   5      695.82      676.99      3.59 o 
  -2   2   5     1095.97     1105.88      4.13 o 
  -1   2   5      160.10      169.60      1.55 o 
   0   2   5        0.80        0.25      0.52 o 
   1   2   5      135.35      145.24      1.23 o 
   2   2   5      402.07      410.59      1.32 o 
   3   2   5      422.33      437.29      2.33 o 
   4   2   5      432.66      484.09      2.54 o 
   5   2   5      263.27      266.72      5.37 o 
   6   2   5       57.89       57.85      2.45 o 
   7   2   5        3.89        1.89      0.52 o 
   8   2   5       42.15       38.75      1.28 o 
   9   2   5       63.25       69.74      1.70 o 
  10   2   5        6.86        3.99      0.96 o 
  -7   3   5       96.21       90.63      2.20 o 
  -6   3   5       10.14        8.37      1.24 o 
  -5   3   5        0.39        1.56      1.02 o 
  -4   3   5      105.53       98.75      1.83 o 
  -3   3   5      366.64      362.68      2.82 o 
  -2   3   5        1.09        2.75      0.86 o 
  -1   3   5       69.71       66.77      1.21 o 
   0   3   5      167.55      222.27      1.79 o 
   1   3   5       90.94       92.27      1.18 o 
   2   3   5      330.28      385.32      3.14 o 
   3   3   5      486.83      516.67      2.79 o 
   4   3   5      588.21      603.51      1.54 o 
   5   3   5       63.54       59.33      1.57 o 
   6   3   5       17.37       15.77      0.89 o 
   7   3   5       68.71       63.87      1.43 o 
   8   3   5        9.32       10.27      0.93 o 
   9   3   5        8.49        8.43      1.07 o 
  10   3   5        9.50        8.98      1.09 o 
  -6   4   5       65.57       68.07      1.94 o 
  -5   4   5       17.06       17.09      1.28 o 
  -4   4   5       15.19       14.24      1.15 o 
  -3   4   5        0.05       -0.85      1.06 o 
  -2   4   5      866.42      837.92      4.16 o 
  -1   4   5      151.05      165.46      1.87 o 
   0   4   5        0.01        0.11      0.70 o 
   1   4   5       27.43       38.00      0.96 o 
   2   4   5       16.21       29.70      0.86 o 
   3   4   5       41.42       36.84      0.56 o 
   4   4   5       59.50       61.35      1.47 o 
   5   4   5       37.99       39.88      1.10 o 
   6   4   5        8.02       11.17      0.88 o 
   7   4   5       16.45       16.98      1.03 o 
   8   4   5        0.18       -0.25      0.83 o 
  -6   5   5       75.51       74.73      2.03 o 
  -5   5   5        2.87        1.49      1.10 o 
  -4   5   5        0.75        0.68      1.05 o 
  -3   5   5       79.16       77.23      1.73 o 
  -2   5   5      346.75      344.91      3.01 o 
  -1   5   5       67.56       63.22      1.53 o 
   0   5   5       73.75       76.04      1.44 o 
   1   5   5      105.15      109.66      1.59 o 
   2   5   5        0.05       -0.72      0.73 o 
   3   5   5       18.68       18.84      0.93 o 
   4   5   5      597.77      582.90      5.81 o 
   5   5   5       34.39       28.52      0.77 o 
   6   5   5        3.93        2.05      0.88 o 
   7   5   5       22.14       16.57      1.05 o 
   8   5   5        2.66        5.19      0.93 o 
   9   5   5        8.52        6.58      1.04 o 
  -5   6   5       84.28       95.64      2.26 o 
  -4   6   5       15.64       17.41      1.35 o 
  -3   6   5       12.23       11.08      1.19 o 
  -2   6   5       22.73       21.08      1.23 o 
  -1   6   5      272.72      272.46      2.72 o 
   0   6   5      188.58      184.92      2.24 o 
   1   6   5        3.03        2.85      0.92 o 
   2   6   5        3.46        2.60      0.87 o 
   3   6   5       41.84       43.55      1.28 o 
   4   6   5      107.48       95.69      1.19 o 
   5   6   5        7.88        8.64      0.70 o 
   6   6   5       63.84       53.09      1.43 o 
   7   6   5        4.23        3.52      0.87 o 
   8   6   5        4.92        8.23      0.97 o 
   9   6   5       23.28       23.38      1.26 o 
  -4   7   5        0.41       -1.29      1.29 o 
  -3   7   5        0.02       -0.19      1.07 o 
  -2   7   5        0.01        0.30      1.05 o 
  -1   7   5        2.08        2.43      1.00 o 
   0   7   5       34.06       31.23      1.36 o 
   1   7   5      242.44      218.69      2.52 o 
   2   7   5        2.38        1.28      1.08 o 
   3   7   5        2.73        2.56      1.00 o 
   4   7   5       37.66       32.78      0.90 o 
   5   7   5      167.51      166.07      1.54 o 
   6   7   5       48.42       51.38      1.47 o 
   7   7   5        0.32       -0.49      0.82 o 
   8   7   5        3.36        3.77      0.91 o 
  -3   8   5        9.90       10.22      1.27 o 
  -2   8   5       16.27       16.47      1.45 o 
  -1   8   5       46.73       45.07      1.64 o 
   0   8   5       51.55       48.34      1.59 o 
   1   8   5      118.32      117.81      2.10 o 
   2   8   5       18.16       22.93      1.30 o 
   3   8   5       29.08       21.72      1.25 o 
   4   8   5        7.97        6.00      0.71 o 
   5   8   5        2.87        2.10      0.68 o 
   6   8   5       10.06        8.21      1.00 o 
   7   8   5       27.04       29.55      1.26 o 
  -1   9   5        1.48        0.69      1.18 o 
   0   9   5       36.73       36.51      1.68 o 
   1   9   5       17.00       21.41      1.42 o 
   2   9   5       49.01       46.19      1.62 o 
   3   9   5        9.60        6.84      1.12 o 
   4   9   5        7.53        7.02      0.76 o 
   5   9   5       16.08       18.84      0.91 o 
   6   9   5        2.34        0.78      0.99 o 
   2  10   5        5.12        3.44      1.18 o 
   3  10   5        0.33       -1.21      1.21 o 
  -3  -8   6       37.20       40.69      1.54 o 
  -2  -8   6        1.48        2.66      1.01 o 
  -1  -8   6        2.40        1.67      0.89 o 
   0  -8   6        5.20        5.11      0.93 o 
   1  -8   6       15.22       18.27      1.23 o 
   2  -8   6       64.91       71.31      1.81 o 
   3  -8   6        4.79        4.25      1.03 o 
  -5  -7   6        4.22        6.74      1.07 o 
  -4  -7   6        5.56        6.28      0.96 o 
  -3  -7   6        9.54        9.60      0.94 o 
  -2  -7   6        2.08        0.96      0.85 o 
  -1  -7   6        2.16        2.76      0.90 o 
   0  -7   6        2.87        1.08      0.83 o 
   1  -7   6        0.12       -0.50      0.87 o 
   2  -7   6       15.70       18.70      1.18 o 
   3  -7   6       79.81       82.64      1.79 o 
   5  -7   6        2.10       -0.59      0.73 o 
  -6  -6   6        0.47       -1.00      1.00 o 
  -5  -6   6        0.66        3.28      0.90 o 
  -4  -6   6        2.46        1.40      0.82 o 
  -3  -6   6        6.87        7.51      0.86 o 
  -2  -6   6        0.01       -0.33      0.76 o 
  -1  -6   6        3.39        3.84      0.83 o 
   0  -6   6        8.68        8.91      0.91 o 
   1  -6   6        2.28        2.01      0.83 o 
   2  -6   6       56.01       57.53      1.44 o 
   3  -6   6       32.38       33.69      0.85 o 
   4  -6   6        0.02       -0.61      0.61 o 
   5  -6   6        0.79        0.56      0.66 o 
   6  -6   6        2.76        1.63      0.77 o 
  -6  -5   6       17.11       15.64      1.42 o 
  -5  -5   6       17.46       15.45      0.77 o 
  -4  -5   6        7.80       10.57      0.88 o 
  -3  -5   6       33.15       34.69      1.13 o 
  -2  -5   6        0.80       -0.76      0.76 o 
  -1  -5   6       56.54       52.24      1.27 o 
   0  -5   6       13.78       12.86      0.93 o 
   1  -5   6        2.19        2.29      0.82 o 
   2  -5   6        0.96        0.64      0.51 o 
   3  -5   6       60.17       61.80      2.73 o 
   4  -5   6       46.81       45.22      1.46 o 
   5  -5   6       30.12       28.09      0.84 o 
   6  -5   6        3.82        2.83      0.64 o 
   7  -5   6        0.00        0.03      0.99 o 
  -7  -4   6       22.93       21.86      4.28 o 
  -6  -4   6        1.38        1.11      0.50 o 
  -5  -4   6        1.07        0.40      0.56 o 
  -4  -4   6       38.44       41.19      1.31 o 
  -3  -4   6      201.00      204.32      2.18 o 
  -2  -4   6      100.07      101.94      1.62 o 
  -1  -4   6      505.00      508.18      3.17 o 
   0  -4   6       38.37       39.98      0.98 o 
   1  -4   6        0.59        0.98      0.42 o 
   2  -4   6       63.92       59.69      0.84 o 
   3  -4   6      349.25      333.49      7.35 o 
   4  -4   6        0.12       -0.52      0.52 o 
   5  -4   6        4.27        2.27      0.56 o 
   6  -4   6        2.18        1.03      0.87 o 
   7  -4   6       12.69       13.01      1.14 o 
   8  -4   6        6.10        6.54      1.08 o 
  -7  -3   6        2.68        5.21      0.94 o 
  -6  -3   6      123.56      130.30      2.33 o 
  -5  -3   6       27.92       26.15      1.05 o 
  -4  -3   6      141.07      139.78      2.31 o 
  -3  -3   6      339.11      348.43      7.27 o 
  -2  -3   6       42.08       45.09      0.80 o 
  -1  -3   6        0.16        0.36      0.25 o 
   0  -3   6      195.40      194.32      1.44 o 
   1  -3   6        8.43        8.95      0.45 o 
   2  -3   6        5.99        3.67      0.42 o 
   3  -3   6       23.50       23.32      0.61 o 
   4  -3   6      234.45      231.67      3.92 o 
   5  -3   6       80.38       78.40      1.13 o 
   6  -3   6        3.34        2.51      0.89 o 
   7  -3   6        2.52        1.43      0.89 o 
   8  -3   6       10.34       11.23      1.15 o 
  -7  -2   6        2.30        1.30      1.27 o 
  -6  -2   6       65.94       61.21      1.55 o 
  -5  -2   6       69.44       68.26      0.88 o 
  -4  -2   6       34.33       29.65      0.66 o 
  -3  -2   6       52.29       56.47      0.71 o 
  -2  -2   6      101.68      101.12      1.30 o 
  -1  -2   6       72.06       59.04      0.53 o 
   0  -2   6     2126.40     2118.73      6.93 o 
   1  -2   6      199.67      193.51      0.87 o 
   2  -2   6       24.11       33.69      0.56 o 
   3  -2   6       31.92       32.60      0.61 o 
   4  -2   6      149.59      149.47      2.95 o 
   5  -2   6       14.34       16.29      0.89 o 
   6  -2   6      230.97      231.28      1.56 o 
   7  -2   6        3.20        3.10      0.72 o 
   8  -2   6        0.89        1.56      0.98 o 
   9  -2   6        6.27        3.66      1.06 o 
  -7  -1   6       46.15       51.04      2.26 o 
  -6  -1   6       34.24       32.83      1.25 o 
  -5  -1   6       79.35       82.19      2.57 o 
  -4  -1   6        9.96       11.22      0.94 o 
  -3  -1   6        8.61        8.11      0.56 o 
  -2  -1   6       64.54       58.28      0.75 o 
  -1  -1   6       24.69       26.59      0.29 o 
   0  -1   6       54.20       48.77      0.46 o 
   1  -1   6      355.96      355.89      1.80 o 
   2  -1   6      531.24      626.64      2.37 o 
   3  -1   6       99.99      100.47      1.01 o 
   4  -1   6        6.02        4.35      0.26 o 
   5  -1   6       92.62       96.32      2.60 o 
   6  -1   6      496.41      497.08      6.98 o 
   7  -1   6       13.56       14.22      0.65 o 
   8  -1   6       29.99       25.34      0.82 o 
   9  -1   6        4.44        6.84      0.70 o 
  -7   0   6       15.72       15.93      0.90 o 
  -6   0   6        9.67        9.77      1.14 o 
  -5   0   6       54.10       56.16      1.48 o 
  -4   0   6       30.64       30.60      1.15 o 
  -3   0   6      127.97      128.01      1.64 o 
  -2   0   6       26.90       22.43      0.79 o 
  -1   0   6       11.50       20.97      0.48 o 
   0   0   6        0.94        0.33      0.18 o 
   1   0   6      804.59      800.00      3.18 o 
   2   0   6       41.37       45.16      0.32 o 
   3   0   6      157.77      147.27      1.40 o 
   4   0   6        3.33        1.06      0.19 o 
   5   0   6       79.11       79.07      0.87 o 
   6   0   6        1.10        1.60      0.46 o 
   7   0   6      246.97      250.00      2.58 o 
   8   0   6        1.38        0.97      0.55 o 
   9   0   6        0.42        0.51      0.60 o 
  -7   1   6       22.54       18.14      1.53 o 
  -6   1   6       52.35       52.88      1.72 o 
  -5   1   6      219.30      216.67      2.58 o 
  -4   1   6      124.36      113.82      1.85 o 
  -3   1   6       66.23       69.62      1.41 o 
  -2   1   6      131.85      143.76      1.65 o 
  -1   1   6     1517.90     1528.16      4.35 o 
   0   1   6     1105.74     1177.47      4.50 o 
   1   1   6        0.72        1.29      0.36 o 
   2   1   6        0.23        0.60      0.16 o 
   3   1   6       67.79       76.16      0.44 o 
   4   1   6       97.77       95.72      1.15 o 
   5   1   6        0.01        0.53      0.39 o 
   6   1   6      207.07      200.61      1.39 o 
   7   1   6      279.82      290.80      4.05 o 
   8   1   6       24.57       25.00      2.03 o 
   9   1   6        2.22       -0.91      0.91 o 
  10   1   6       11.48        9.13      1.06 o 
  -7   2   6        0.00       -0.26      1.37 o 
  -6   2   6        1.95        2.14      1.14 o 
  -5   2   6        9.07        5.79      1.13 o 
  -4   2   6      287.68      291.78      2.79 o 
  -3   2   6      453.71      437.52      3.05 o 
  -2   2   6       36.39       37.08      1.12 o 
  -1   2   6       83.30       81.19      1.25 o 
   0   2   6       68.21       63.16      0.56 o 
   1   2   6     1284.12     1268.16      8.89 o 
   2   2   6        9.20        8.09      0.27 o 
   3   2   6       25.23       30.41      0.35 o 
   4   2   6       44.83       46.30      0.83 o 
   5   2   6      222.80      240.74      1.38 o 
   6   2   6       76.82       74.78      1.01 o 
   7   2   6        4.79        3.65      0.54 o 
   8   2   6       20.54       19.42      1.03 o 
   9   2   6        9.52       11.03      1.09 o 
  -7   3   6       18.32       15.59      1.50 o 
  -6   3   6       98.83       99.99      2.18 o 
  -5   3   6      255.91      252.44      2.89 o 
  -4   3   6      124.10      118.04      2.00 o 
  -3   3   6      119.77      117.86      1.89 o 
  -2   3   6        7.95        6.68      1.02 o 
  -1   3   6       20.81       21.18      0.95 o 
   0   3   6      105.64      100.89      1.36 o 
   1   3   6      348.85      409.00      2.34 o 
   2   3   6      218.28      214.10      1.17 o 
   3   3   6      164.12      141.94      0.96 o 
   4   3   6      225.30      260.01      1.09 o 
   5   3   6      158.81      165.78      1.15 o 
   6   3   6       58.62       58.96      0.80 o 
   7   3   6      235.75      229.03      2.38 o 
   8   3   6        9.06       11.03      0.96 o 
   9   3   6       11.15       12.90      1.02 o 
  10   3   6        0.44        1.86      1.04 o 
  -6   4   6       54.61       57.55      1.96 o 
  -5   4   6       19.23       18.43      1.40 o 
  -4   4   6       25.94       25.45      1.34 o 
  -3   4   6        1.03       -0.36      1.12 o 
  -2   4   6      560.14      572.47      3.67 o 
  -1   4   6        0.53        0.68      0.89 o 
   0   4   6        0.17       -0.05      0.77 o 
   1   4   6      211.31      219.02      1.97 o 
   2   4   6      340.67      370.08      2.44 o 
   3   4   6      405.47      417.26      1.67 o 
   4   4   6        5.04        5.95      0.37 o 
   5   4   6        0.09        0.67      0.84 o 
   6   4   6       78.15       70.32      1.50 o 
   7   4   6        6.10        5.35      0.90 o 
   8   4   6       72.40       69.81      1.60 o 
   9   4   6        2.61        5.43      0.95 o 
  -6   5   6        1.86        0.76      1.23 o 
  -5   5   6        7.50        7.31      1.27 o 
  -4   5   6       92.27       90.44      1.98 o 
  -3   5   6       16.60       16.79      1.25 o 
  -2   5   6      172.76      174.47      2.34 o 
  -1   5   6       63.80       60.68      1.55 o 
   0   5   6        0.86        1.42      0.94 o 
   1   5   6        0.00        1.26      0.79 o 
   2   5   6        7.05        5.80      0.81 o 
   3   5   6       15.06       14.80      0.54 o 
   4   5   6      589.69      593.95      4.00 o 
   5   5   6        0.20       -0.09      0.69 o 
   6   5   6        7.29        7.25      0.92 o 
   7   5   6        0.65        0.32      0.83 o 
   8   5   6        0.07        1.77      0.90 o 
   9   5   6        4.64        5.29      0.94 o 
  -5   6   6        0.00        0.61      1.39 o 
  -4   6   6        0.75        0.81      1.18 o 
  -3   6   6       11.84       11.81      1.25 o 
  -2   6   6       22.64       22.65      1.25 o 
  -1   6   6      147.73      147.22      2.18 o 
   0   6   6      103.32       98.14      1.83 o 
   1   6   6       86.53       83.41      1.69 o 
   2   6   6      115.91      125.30      1.91 o 
   3   6   6      230.16      230.19      2.38 o 
   4   6   6      194.85      189.19      2.18 o 
   5   6   6       49.81       51.58      2.09 o 
   6   6   6       22.68       17.17      1.11 o 
   7   6   6       11.38        9.06      1.00 o 
   8   6   6       16.78       14.20      1.08 o 
   9   6   6        7.57        7.63      1.08 o 
  -4   7   6       17.12       14.98      1.52 o 
  -3   7   6       67.00       65.88      1.89 o 
  -2   7   6       21.63       21.85      1.45 o 
  -1   7   6        0.99        1.35      1.07 o 
   0   7   6        0.31        0.05      1.03 o 
   1   7   6       25.06       22.60      1.23 o 
   2   7   6        5.97        4.76      1.01 o 
   3   7   6       14.78       15.16      1.14 o 
   4   7   6        0.04       -0.60      0.89 o 
   5   7   6       17.61       21.70      0.85 o 
   6   7   6       18.36       20.16      1.18 o 
   7   7   6        5.71        3.10      1.03 o 
   8   7   6        8.43        9.65      1.08 o 
  -3   8   6       32.98       32.73      1.66 o 
  -2   8   6       30.35       31.97      1.59 o 
  -1   8   6      117.19      123.54      2.32 o 
   0   8   6       59.29       54.76      1.73 o 
   1   8   6       76.01       77.93      1.92 o 
   2   8   6       69.62       72.68      1.79 o 
   3   8   6       61.19       61.39      1.71 o 
   4   8   6       39.40       38.05      1.45 o 
   5   8   6       19.37       15.66      0.85 o 
   6   8   6        0.22        0.43      0.97 o 
   7   8   6        8.83        5.51      1.17 o 
  -1   9   6        6.60        7.20      1.23 o 
   0   9   6        5.52        5.16      1.28 o 
   1   9   6        6.46        6.41      1.28 o 
   2   9   6       20.24       21.12      1.40 o 
   3   9   6       18.11       18.10      1.38 o 
   4   9   6        2.37        1.51      0.72 o 
   5   9   6       33.52       38.26      1.10 o 
   6   9   6        4.70        4.50      1.07 o 
  -2  -8   7        2.45        1.30      1.01 o 
  -1  -8   7        9.92       11.45      1.14 o 
   0  -8   7        0.27       -0.53      0.92 o 
   1  -8   7        2.69        0.45      1.03 o 
   2  -8   7       18.70       19.30      1.35 o 
  -4  -7   7       23.33       22.53      1.36 o 
  -3  -7   7       10.95       11.45      1.11 o 
  -2  -7   7        2.88        2.21      0.89 o 
  -1  -7   7       15.01       17.11      1.16 o 
   0  -7   7        2.06        0.10      0.89 o 
   1  -7   7        0.03       -0.93      0.93 o 
   2  -7   7        2.26        3.31      0.94 o 
   3  -7   7       11.82       15.57      1.23 o 
   4  -7   7        0.94        0.64      1.02 o 
  -5  -6   7        0.39        0.95      0.97 o 
  -4  -6   7        4.19        3.69      0.88 o 
  -3  -6   7        0.69        1.79      0.87 o 
  -2  -6   7        0.41       -0.47      0.78 o 
  -1  -6   7        3.95        2.89      0.86 o 
   0  -6   7       21.17       24.94      1.15 o 
   1  -6   7        0.69       -0.71      0.83 o 
   2  -6   7        3.86        4.39      0.91 o 
   3  -6   7        1.33        1.36      0.60 o 
   4  -6   7        9.10        6.93      0.74 o 
   5  -6   7       18.15       15.85      0.80 o 
   6  -6   7        3.54        3.60      2.11 o 
  -6  -5   7       16.69       17.36      0.90 o 
  -5  -5   7       31.40       30.41      1.33 o 
  -4  -5   7        3.52        6.22      0.90 o 
  -3  -5   7       31.68       31.75      1.17 o 
  -2  -5   7        0.04       -0.06      0.73 o 
  -1  -5   7       12.24       11.11      0.93 o 
   0  -5   7       11.17       10.76      0.92 o 
   1  -5   7      111.56      108.91      1.75 o 
   2  -5   7       41.03       40.20      2.30 o 
   3  -5   7       38.61       40.85      0.87 o 
   4  -5   7        0.28       -0.48      0.60 o 
   5  -5   7        2.07        1.25      0.82 o 
   6  -5   7        6.79        5.67      0.95 o 
   7  -5   7       15.89       14.89      1.20 o 
  -6  -4   7       39.20       39.23      1.53 o 
  -5  -4   7       14.84       17.02      0.67 o 
  -4  -4   7        0.00       -0.14      0.62 o 
  -3  -4   7        6.81        5.35      0.63 o 
  -2  -4   7        7.91        6.42      0.85 o 
  -1  -4   7      160.57      160.03      1.95 o 
   0  -4   7       14.47       16.37      0.97 o 
   1  -4   7      269.30      271.67      1.78 o 
   2  -4   7       65.11       70.79      0.94 o 
   3  -4   7      126.17      121.62      1.21 o 
   4  -4   7        0.55       -0.17      0.55 o 
   5  -4   7        4.46        2.82      1.04 o 
   6  -4   7       15.17       16.07      1.13 o 
   7  -4   7        4.89        5.57      1.03 o 
  -7  -3   7        0.30        0.36      1.13 o 
  -6  -3   7       16.96       17.46      1.25 o 
  -5  -3   7       53.06       54.90      0.89 o 
  -4  -3   7       33.61       36.12      0.82 o 
  -3  -3   7       57.19       59.17      0.79 o 
  -2  -3   7      283.74      280.94      1.74 o 
  -1  -3   7      299.45      286.20      4.56 o 
   0  -3   7      103.18      108.00      0.82 o 
   1  -3   7       27.43       27.87      1.22 o 
   2  -3   7      124.53      106.70      1.01 o 
   3  -3   7        2.37        3.68      0.50 o 
   4  -3   7      152.95      153.50      2.65 o 
   5  -3   7        0.42       -0.51      0.51 o 
   6  -3   7        0.00        0.29      0.86 o 
   7  -3   7        4.47        3.19      0.96 o 
   8  -3   7       52.06       56.88      1.71 o 
  -7  -2   7        0.32        0.08      0.75 o 
  -6  -2   7       42.05       40.91      1.10 o 
  -5  -2   7       20.07       22.09      0.88 o 
  -4  -2   7       18.54       20.14      0.94 o 
  -3  -2   7       49.35       47.26      0.74 o 
  -2  -2   7      166.41      150.88      1.17 o 
  -1  -2   7       49.65       48.13      0.85 o 
   0  -2   7      176.75      188.58      1.86 o 
   1  -2   7      122.14      124.82      0.79 o 
   2  -2   7      249.63      234.92      3.03 o 
   3  -2   7      101.62       98.51      0.94 o 
   4  -2   7        0.03        0.11      0.40 o 
   5  -2   7       21.51       22.54      1.03 o 
   6  -2   7        0.10        0.46      0.90 o 
   7  -2   7        3.87        5.16      0.97 o 
   8  -2   7       26.51       28.36      1.33 o 
   9  -2   7        0.73        0.47      1.09 o 
  -7  -1   7       34.40       39.81      3.88 o 
  -6  -1   7       49.40       47.20      1.22 o 
  -5  -1   7       28.45       23.99      0.90 o 
  -4  -1   7       17.01       18.87      0.77 o 
  -3  -1   7      596.53      594.77      3.39 o 
  -2  -1   7      139.65      135.61      1.14 o 
  -1  -1   7       41.27       41.55      0.52 o 
   0  -1   7      266.41      285.62      2.45 o 
   1  -1   7        0.46        4.99      0.44 o 
   2  -1   7        5.77        5.89      0.35 o 
   3  -1   7        1.60        1.65      0.23 o 
   4  -1   7        9.06        9.30      0.30 o 
   5  -1   7       47.72       43.34      0.70 o 
   6  -1   7       74.91       72.15      1.15 o 
   7  -1   7        0.60        0.60      1.24 o 
   8  -1   7       29.24       31.24      0.86 o 
   9  -1   7       74.10       74.90      2.03 o 
  -7   0   7        0.01       -0.55      0.77 o 
  -6   0   7        9.71       11.30      1.24 o 
  -5   0   7        3.35        2.83      1.05 o 
  -4   0   7       12.62       14.57      1.07 o 
  -3   0   7        3.17        3.16      0.83 o 
  -2   0   7      166.24      156.62      1.69 o 
  -1   0   7      159.75      142.53      1.81 o 
   0   0   7      159.48      145.62      1.31 o 
   1   0   7      311.85      332.13      2.45 o 
   2   0   7      129.47      133.18      0.72 o 
   3   0   7      318.84      325.09      1.22 o 
   4   0   7       12.94        8.84      0.61 o 
   5   0   7       43.09       42.53      0.69 o 
   6   0   7        1.65        1.43      0.47 o 
   7   0   7       10.61       14.47      1.10 o 
   8   0   7       15.78       16.33      0.93 o 
   9   0   7        0.19       -0.89      0.92 o 
  -7   1   7       25.88       23.72      1.62 o 
  -6   1   7       19.55       18.77      1.36 o 
  -5   1   7       78.26       81.61      1.82 o 
  -4   1   7       50.28       43.59      1.40 o 
  -3   1   7      140.10      137.19      1.92 o 
  -2   1   7      796.19      791.16      3.72 o 
  -1   1   7      444.33      437.38      2.55 o 
   0   1   7      136.80      155.10      1.43 o 
   1   1   7       87.71       99.39      0.88 o 
   2   1   7      202.99      229.62      0.74 o 
   3   1   7      129.13      109.64      0.54 o 
   4   1   7       50.80       49.37      0.68 o 
   5   1   7       90.39       94.43      0.94 o 
   6   1   7       62.77       67.01      2.04 o 
   7   1   7        0.57        0.94      0.52 o 
   8   1   7        2.51        0.75      0.55 o 
   9   1   7       26.71       26.62      0.84 o 
  -6   2   7        1.87        1.68      1.17 o 
  -5   2   7        0.42        1.23      1.08 o 
  -4   2   7        0.40        0.39      1.08 o 
  -3   2   7       49.92       53.37      1.49 o 
  -2   2   7        3.83        3.54      0.89 o 
  -1   2   7      388.45      380.72      2.55 o 
   0   2   7       52.40       41.20      1.17 o 
   1   2   7      321.98      334.41      1.51 o 
   2   2   7       21.64       24.66      0.46 o 
   3   2   7       36.87       34.64      1.00 o 
   4   2   7      243.45      244.79      3.44 o 
   5   2   7      111.44       97.29      0.98 o 
   6   2   7      123.42      124.79      1.14 o 
   7   2   7       43.23       41.55      0.82 o 
   8   2   7       11.86       11.52      0.95 o 
   9   2   7        7.09        9.13      1.02 o 
  10   2   7        0.11       -0.86      0.86 o 
  -6   3   7       68.15       74.66      2.08 o 
  -5   3   7      138.96      139.54      2.36 o 
  -4   3   7      324.33      321.42      3.12 o 
  -3   3   7      229.68      227.49      2.56 o 
  -2   3   7      153.96      152.78      2.05 o 
  -1   3   7      120.75      128.90      1.75 o 
   0   3   7       66.77       61.82      1.24 o 
   1   3   7       43.59       51.61      1.07 o 
   2   3   7      206.38      229.73      1.01 o 
   3   3   7       15.50       17.65      0.51 o 
   4   3   7        6.22        6.48      0.37 o 
   5   3   7       18.01       20.15      0.86 o 
   6   3   7       45.04       46.25      0.79 o 
   7   3   7      157.61      158.16      2.03 o 
   8   3   7        0.52        1.31      0.79 o 
   9   3   7        4.41        3.35      0.85 o 
  -6   4   7       56.16       58.01      2.02 o 
  -5   4   7        7.40        7.89      1.29 o 
  -4   4   7      281.06      289.14      3.12 o 
  -3   4   7       26.03       26.69      1.30 o 
  -2   4   7        0.05        0.81      1.15 o 
  -1   4   7       76.27       75.19      1.61 o 
   0   4   7      157.10      155.79      1.89 o 
   1   4   7      212.07      210.42      2.03 o 
   2   4   7      201.41      187.58      1.57 o 
   3   4   7      172.94      186.07      1.24 o 
   4   4   7      298.17      300.08      2.64 o 
   5   4   7       74.84       76.09      1.20 o 
   6   4   7      163.31      160.58      2.03 o 
   7   4   7       45.37       39.36      1.28 o 
   8   4   7       14.73       14.22      1.06 o 
   9   4   7        0.08       -0.19      0.88 o 
  -5   5   7       94.28      110.93      2.34 o 
  -4   5   7       14.10       17.63      1.36 o 
  -3   5   7        8.74        8.26      1.18 o 
  -2   5   7       12.82       13.09      1.18 o 
  -1   5   7        7.11        8.58      1.16 o 
   0   5   7       59.88       55.55      1.56 o 
   1   5   7        7.16        7.97      0.93 o 
   2   5   7       16.53       20.27      1.01 o 
   3   5   7       25.93       21.79      0.64 o 
   4   5   7       40.69       44.30      1.20 o 
   5   5   7        3.51        4.31      0.60 o 
   6   5   7        0.01       -0.50      0.85 o 
   7   5   7       52.88       53.51      1.47 o 
   8   5   7       18.02       21.63      1.18 o 
   9   5   7        1.12        3.63      0.95 o 
  -4   6   7        3.77        5.50      1.31 o 
  -3   6   7       26.19       31.01      1.57 o 
  -2   6   7       10.24        9.85      1.17 o 
  -1   6   7        1.28       -0.04      1.04 o 
   0   6   7       33.25       34.99      1.42 o 
   1   6   7      308.81      291.14      2.80 o 
   2   6   7      114.54      117.47      1.90 o 
   3   6   7      113.32      115.68      1.86 o 
   4   6   7      174.31      166.00      2.09 o 
   5   6   7       46.65       47.03      0.96 o 
   6   6   7       15.21       14.09      1.12 o 
   7   6   7       10.05        7.80      1.06 o 
   8   6   7        3.36        3.15      0.92 o 
   9   6   7        0.43        0.85      0.98 o 
  -3   7   7        5.25        4.17      1.30 o 
  -2   7   7       14.06       13.93      1.39 o 
  -1   7   7       17.82       15.00      1.34 o 
   0   7   7       37.24       36.22      1.43 o 
   1   7   7       29.71       26.45      1.30 o 
   2   7   7        0.00        0.22      1.01 o 
   3   7   7        0.01        0.92      0.92 o 
   4   7   7        1.27        0.30      0.94 o 
   5   7   7        0.06        0.14      0.67 o 
   6   7   7        6.23        6.76      0.72 o 
   7   7   7        7.50        8.41      1.11 o 
   8   7   7        1.03        1.45      0.96 o 
  -2   8   7       18.87       18.94      1.40 o 
  -1   8   7       75.47       76.69      2.05 o 
   0   8   7       56.71       56.89      1.82 o 
   1   8   7       40.42       40.36      1.62 o 
   2   8   7      117.67      115.58      2.19 o 
   3   8   7       40.65       42.08      1.56 o 
   4   8   7       43.23       42.09      1.51 o 
   5   8   7       29.16       28.44      0.95 o 
   6   8   7        8.23        6.30      0.76 o 
   7   8   7        2.22        1.87      1.07 o 
   0   9   7        0.21       -0.08      1.23 o 
   1   9   7        2.31        1.52      1.23 o 
   2   9   7        3.50        2.42      1.22 o 
   3   9   7        8.58        8.91      1.31 o 
   4   9   7        2.69        0.15      1.18 o 
   5   9   7       35.51       42.81      1.43 o 
  -3  -7   8       19.08       22.30      1.41 o 
  -2  -7   8       19.04       23.23      1.29 o 
  -1  -7   8       29.25       31.25      1.40 o 
   0  -7   8        0.06       -0.14      0.95 o 
   1  -7   8        5.82        4.89      1.05 o 
   2  -7   8        7.90        5.21      1.12 o 
   3  -7   8        1.16        1.93      1.02 o 
  -4  -6   8        8.54       10.08      1.13 o 
  -3  -6   8       10.58       11.64      1.07 o 
  -2  -6   8        1.42        1.22      0.90 o 
  -1  -6   8        0.40       -0.54      0.91 o 
   0  -6   8       29.59       32.55      1.32 o 
   1  -6   8       13.17       13.19      1.08 o 
   2  -6   8        8.29        7.38      0.99 o 
   3  -6   8        0.57       -0.45      0.92 o 
   4  -6   8        0.91        2.01      1.41 o 
   5  -6   8       15.37       16.73      0.84 o 
  -5  -5   8       12.76       10.94      1.95 o 
  -4  -5   8        4.12        5.25      0.94 o 
  -3  -5   8        9.64       11.82      0.98 o 
  -2  -5   8       28.38       28.06      1.20 o 
  -1  -5   8       55.75       57.52      1.48 o 
   0  -5   8        2.50        3.87      0.92 o 
   1  -5   8       48.04       51.59      1.40 o 
   2  -5   8        0.67        0.82      0.55 o 
   3  -5   8      112.39      111.04      1.26 o 
   4  -5   8       32.70       33.28      1.97 o 
   5  -5   8        0.00       -0.02      0.61 o 
   6  -5   8       10.91       11.83      1.10 o 
  -6  -4   8       77.32       85.47      2.07 o 
  -5  -4   8        8.69        8.26      0.66 o 
  -4  -4   8        0.59       -0.38      0.52 o 
  -3  -4   8       23.52       25.16      0.82 o 
  -2  -4   8        0.27        0.09      0.59 o 
  -1  -4   8        1.89        2.14      0.78 o 
   0  -4   8        0.25       -0.26      0.86 o 
   1  -4   8       70.55       63.18      0.92 o 
   2  -4   8        0.01        0.38      0.53 o 
   3  -4   8       26.15       25.96      0.82 o 
   4  -4   8       10.27        9.32      1.24 o 
   5  -4   8       27.83       30.96      0.81 o 
   6  -4   8       21.32       21.49      1.22 o 
   7  -4   8        1.79        0.96      0.99 o 
  -6  -3   8        3.87        2.83      1.40 o 
  -5  -3   8       70.32       74.11      1.81 o 
  -4  -3   8       48.24       47.56      1.77 o 
  -3  -3   8       13.20       10.47      0.55 o 
  -2  -3   8       21.93       22.07      0.76 o 
  -1  -3   8       56.03       62.12      2.58 o 
   0  -3   8     1015.93      977.71      7.19 o 
   1  -3   8       68.75       72.53      0.96 o 
   2  -3   8       56.39       56.36      0.87 o 
   3  -3   8       60.50       58.01      0.88 o 
   4  -3   8       58.58       55.85      0.88 o 
   5  -3   8       32.53       34.70      1.24 o 
   6  -3   8       70.43       66.69      1.59 o 
   7  -3   8       11.19       11.26      1.13 o 
   8  -3   8       12.26       13.29      1.26 o 
  -6  -2   8       22.91       25.68      1.00 o 
  -5  -2   8       47.68       50.11      1.28 o 
  -4  -2   8       35.76       33.59      0.92 o 
  -3  -2   8        1.43        0.99      0.51 o 
  -2  -2   8       10.61        8.27      0.40 o 
  -1  -2   8       24.21       26.30      0.51 o 
   0  -2   8       50.86       48.89      0.76 o 
   1  -2   8      463.56      478.83      3.45 o 
   2  -2   8       20.55       15.82      0.57 o 
   3  -2   8       46.78       48.66      0.77 o 
   4  -2   8       41.37       43.23      0.74 o 
   5  -2   8       13.90       14.20      1.03 o 
   6  -2   8      107.74      112.85      1.91 o 
   7  -2   8       11.32        8.42      1.02 o 
   8  -2   8       20.86       15.86      1.18 o 
  -6  -1   8        2.23        1.32      1.47 o 
  -5  -1   8       64.10       62.75      1.19 o 
  -4  -1   8      201.88      207.25      1.71 o 
  -3  -1   8      385.47      371.41      2.85 o 
  -2  -1   8       13.82       13.40      0.48 o 
  -1  -1   8      165.58      166.73      2.45 o 
   0  -1   8      340.92      348.38      3.71 o 
   1  -1   8      645.50      609.48      4.92 o 
   2  -1   8      169.64      158.90      1.45 o 
   3  -1   8      202.67      205.75      2.47 o 
   4  -1   8       61.46       62.60      1.31 o 
   5  -1   8       24.55       26.30      1.04 o 
   6  -1   8       11.43       11.35      1.02 o 
   7  -1   8      103.28      106.47      1.89 o 
   8  -1   8        5.19        6.23      1.04 o 
   9  -1   8       20.64       21.22      1.31 o 
  -6   0   8        2.93        3.25      1.09 o 
  -5   0   8        1.57        2.00      1.06 o 
  -4   0   8        0.04       -0.97      0.97 o 
  -3   0   8       14.44       14.77      1.03 o 
  -2   0   8       86.99       76.62      1.41 o 
  -1   0   8        0.06       -0.37      0.37 o 
   0   0   8       33.99       32.13      0.49 o 
   1   0   8        2.40        1.52      0.23 o 
   2   0   8      138.17      129.71      1.90 o 
   3   0   8      112.86      114.80      0.84 o 
   4   0   8       60.80       67.53      1.89 o 
   5   0   8       24.41       25.48      0.61 o 
   6   0   8       60.60       60.18      1.25 o 
   7   0   8      128.37      135.91      1.31 o 
   8   0   8        9.50        9.71      0.69 o 
   9   0   8        3.85        2.73      1.80 o 
  -6   1   8       10.67        8.04      1.25 o 
  -5   1   8        0.27       -0.16      1.01 o 
  -4   1   8       65.32       67.95      1.67 o 
  -3   1   8      253.70      247.17      2.51 o 
  -2   1   8      204.07      208.23      2.13 o 
  -1   1   8       19.24       17.60      0.89 o 
   0   1   8       97.42       99.41      0.94 o 
   1   1   8      426.91      443.31      7.78 o 
   2   1   8      166.56      182.61      0.85 o 
   3   1   8       67.10       62.29      0.58 o 
   4   1   8       52.20       58.51      0.78 o 
   5   1   8        1.44        1.89      0.57 o 
   6   1   8        0.02        0.70      0.48 o 
   7   1   8        0.83       -0.02      0.53 o 
   8   1   8        9.99        7.90      0.63 o 
   9   1   8        6.90        9.14      0.69 o 
  -6   2   8        2.68        3.40      1.19 o 
  -5   2   8       10.32       12.96      1.25 o 
  -4   2   8       28.42       28.65      1.37 o 
  -3   2   8       70.76       71.24      1.64 o 
  -2   2   8       38.38       34.40      1.27 o 
  -1   2   8        2.95        3.77      0.87 o 
   0   2   8       12.74        9.28      0.79 o 
   1   2   8       23.51       18.73      0.86 o 
   2   2   8      143.06      159.45      1.20 o 
   3   2   8      266.30      270.36      1.86 o 
   4   2   8      453.86      463.12      1.96 o 
   5   2   8       65.40       61.42      0.87 o 
   6   2   8        9.91        9.05      0.57 o 
   7   2   8       76.52       77.61      1.04 o 
   8   2   8       35.71       36.05      0.85 o 
   9   2   8       30.90       32.61      1.25 o 
  -6   3   8       38.75       39.53      1.81 o 
  -5   3   8        4.62        3.32      1.13 o 
  -4   3   8        0.59        0.35      1.04 o 
  -3   3   8       26.51       34.27      1.41 o 
  -2   3   8     1462.11     1452.99      5.87 o 
  -1   3   8      328.93      318.40      2.68 o 
   0   3   8       11.83       10.74      0.93 o 
   1   3   8       60.02       68.52      0.74 o 
   2   3   8      101.89      100.91      0.98 o 
   3   3   8      113.43      114.56      1.33 o 
   4   3   8       17.09       18.82      0.46 o 
   5   3   8        1.04        1.43      0.49 o 
   6   3   8       19.93       16.20      1.01 o 
   7   3   8        1.47        2.40      0.84 o 
   8   3   8        7.00        5.24      0.87 o 
   9   3   8        2.19        4.15      0.86 o 
  -5   4   8        7.26        6.14      1.28 o 
  -4   4   8       29.48       34.08      1.54 o 
  -3   4   8        6.67        7.41      1.14 o 
  -2   4   8        0.06       -0.61      1.10 o 
  -1   4   8      487.50      494.48      3.44 o 
   0   4   8      156.09      150.41      2.00 o 
   1   4   8      169.20      161.92      1.91 o 
   2   4   8       85.72       87.29      1.76 o 
   3   4   8      116.19      115.98      1.09 o 
   4   4   8      812.12      840.19      4.54 o 
   5   4   8        9.24        9.81      0.66 o 
   6   4   8       90.76       88.81      1.65 o 
   7   4   8       55.05       48.89      1.37 o 
   8   4   8        4.21        6.17      0.93 o 
   9   4   8       15.22       18.28      1.12 o 
  -5   5   8       80.27       78.09      2.14 o 
  -4   5   8       31.73       28.95      1.50 o 
  -3   5   8        8.43       10.17      1.31 o 
  -2   5   8        1.65        3.59      1.12 o 
  -1   5   8      108.19      113.15      1.99 o 
   0   5   8       30.16       27.58      1.36 o 
   1   5   8       14.81       11.08      1.04 o 
   2   5   8        0.52        0.07      0.83 o 
   3   5   8       77.34       78.23      0.98 o 
   4   5   8       83.41       76.86      1.50 o 
   5   5   8       50.07       51.01      0.93 o 
   6   5   8       11.28        6.91      0.95 o 
   7   5   8        3.91        2.95      0.98 o 
   8   5   8        3.60        3.90      0.93 o 
   9   5   8       31.28       32.27      1.42 o 
  -4   6   8       17.43       17.31      1.44 o 
  -3   6   8        1.36        2.01      1.18 o 
  -2   6   8        4.06        2.79      1.20 o 
  -1   6   8       10.36        8.89      1.19 o 
   0   6   8       43.66       47.97      1.51 o 
   1   6   8      141.76      141.32      2.09 o 
   2   6   8        9.49        8.35      1.10 o 
   3   6   8       52.93       53.64      1.43 o 
   4   6   8       56.34       54.72      1.43 o 
   5   6   8      115.81      116.55      1.32 o 
   6   6   8       37.10       38.12      0.93 o 
   7   6   8        0.08       -0.08      0.98 o 
   8   6   8        1.14        0.36      0.91 o 
  -2   7   8        0.00       -1.12      1.12 o 
  -1   7   8        9.67       11.35      1.32 o 
   0   7   8       43.32       42.08      1.63 o 
   1   7   8      107.84      100.77      1.99 o 
   2   7   8        4.77        6.94      1.10 o 
   3   7   8       16.44       13.87      1.11 o 
   4   7   8        7.78        7.61      1.05 o 
   5   7   8        6.62        4.10      0.68 o 
   6   7   8        9.02        9.68      0.76 o 
   7   7   8       23.06       24.14      1.33 o 
   8   7   8        0.00       -0.91      0.91 o 
  -1   8   8        1.52        2.53      1.31 o 
   0   8   8       32.63       30.16      1.49 o 
   1   8   8       29.05       29.77      1.47 o 
   2   8   8       75.76       72.99      1.86 o 
   3   8   8       19.77       19.44      1.33 o 
   4   8   8        8.59        9.26      1.13 o 
   5   8   8       34.52       35.60      1.03 o 
   6   8   8       15.64       15.71      0.88 o 
   7   8   8       21.75       22.83      1.41 o 
   1   9   8        9.75       11.19      1.28 o 
   2   9   8        1.94        0.06      1.15 o 
   3   9   8        0.03        0.91      1.26 o 
   4   9   8        4.06        1.25      1.22 o 
   5   9   8        1.62        2.47      0.82 o 
  -1  -7   9       17.65       16.53      1.20 o 
   0  -7   9        9.91       10.76      1.14 o 
   1  -7   9        7.35       10.55      1.17 o 
   2  -7   9       22.09       20.82      1.35 o 
  -3  -6   9       28.09       29.15      1.45 o 
  -2  -6   9        3.46        3.85      0.98 o 
  -1  -6   9        5.32        4.47      1.01 o 
   1  -6   9        0.49        0.94      0.92 o 
   2  -6   9        0.56        0.97      1.00 o 
   3  -6   9       62.41       67.39      1.73 o 
   4  -6   9       13.23       14.99      1.17 o 
  -4  -5   9        2.35       -1.05      1.05 o 
  -3  -5   9        0.35        1.92      0.96 o 
  -2  -5   9       47.36       52.87      1.52 o 
  -1  -5   9       32.43       31.69      1.29 o 
   0  -5   9       21.25       19.02      1.11 o 
   1  -5   9       44.29       46.15      1.40 o 
   2  -5   9        2.15        3.48      0.90 o 
   3  -5   9        0.62        0.13      0.61 o 
   4  -5   9        2.81        1.38      0.62 o 
   5  -5   9       10.34       10.37      0.73 o 
   6  -5   9        1.63        2.11      0.96 o 
  -5  -4   9       21.55       21.24      0.79 o 
  -4  -4   9        9.67       10.60      0.81 o 
  -3  -4   9       14.12       14.21      1.33 o 
  -2  -4   9       27.33       28.26      1.62 o 
  -1  -4   9       18.12       14.78      1.06 o 
   0  -4   9       41.06       39.68      1.29 o 
   1  -4   9        0.97       -0.39      0.90 o 
   2  -4   9       70.96       66.30      1.01 o 
   3  -4   9       82.58       82.21      1.11 o 
   4  -4   9       39.22       39.31      0.89 o 
   5  -4   9        9.95        9.26      1.04 o 
   6  -4   9        1.11        2.26      0.93 o 
   7  -4   9        0.05        1.32      1.01 o 
  -5  -3   9       22.89       23.12      2.19 o 
  -4  -3   9        1.39        0.88      0.86 o 
  -3  -3   9       26.85       24.93      2.19 o 
  -2  -3   9       61.91       62.60      2.25 o 
  -1  -3   9       16.53       18.60      0.73 o 
   0  -3   9      325.48      315.08      3.19 o 
   1  -3   9        0.30       -0.56      0.56 o 
   2  -3   9       86.84       82.74      1.04 o 
   3  -3   9      158.26      162.92      2.88 o 
   4  -3   9       93.81       96.29      1.13 o 
   5  -3   9       15.61       17.17      1.11 o 
   6  -3   9        4.74        6.82      1.07 o 
   7  -3   9        3.93        4.45      1.06 o 
  -6  -2   9        5.39        5.55      0.83 o 
  -5  -2   9       30.62       30.39      1.03 o 
  -4  -2   9        8.33        7.63      0.74 o 
  -3  -2   9       48.39       48.87      1.12 o 
  -2  -2   9       84.25       85.82      2.34 o 
  -1  -2   9       35.16       35.32      0.68 o 
   0  -2   9       34.61       30.20      0.62 o 
   1  -2   9       73.39       74.54      0.75 o 
   2  -2   9       40.45       41.77      1.57 o 
   3  -2   9        0.67        0.08      0.48 o 
   4  -2   9        0.02        0.11      0.46 o 
   5  -2   9      113.96      116.93      1.85 o 
   6  -2   9      266.78      268.20      2.79 o 
   7  -2   9       10.91        9.94      1.15 o 
   8  -2   9        5.65        6.44      1.10 o 
  -6  -1   9        1.29        1.44      1.29 o 
  -5  -1   9       17.09       18.00      1.05 o 
  -4  -1   9       15.40       14.57      0.81 o 
  -3  -1   9      159.86      148.58      1.99 o 
  -2  -1   9      276.13      251.37      1.35 o 
  -1  -1   9      144.25      146.63      1.00 o 
   0  -1   9      178.65      185.89      2.66 o 
   1  -1   9      290.59      281.07      2.47 o 
   2  -1   9       20.50       17.77      0.58 o 
   3  -1   9       64.80       73.29      0.86 o 
   4  -1   9       80.71       78.90      1.48 o 
   5  -1   9       15.44       14.25      0.99 o 
   6  -1   9        8.60        8.34      1.05 o 
   7  -1   9       70.30       71.80      1.69 o 
   8  -1   9       15.41       11.93      1.12 o 
   9  -1   9        0.07       -0.69      1.05 o 
  -6   0   9       13.96       15.35      1.11 o 
  -5   0   9       61.51       61.15      1.76 o 
  -4   0   9       11.38        6.96      1.10 o 
  -3   0   9        0.09       -0.63      0.91 o 
  -2   0   9        0.59        0.03      0.83 o 
  -1   0   9       48.30       49.74      0.67 o 
   0   0   9        9.83       12.16      0.44 o 
   1   0   9       63.22       57.73      0.80 o 
   2   0   9       19.05       15.80      0.53 o 
   3   0   9       50.35       55.43      0.75 o 
   4   0   9        2.38        1.31      0.80 o 
   5   0   9       24.18       23.49      1.07 o 
   6   0   9      103.13      109.67      1.75 o 
   7   0   9       76.21       82.30      1.69 o 
   8   0   9        4.22        1.52      0.98 o 
   9   0   9        6.37        7.46      1.05 o 
  -6   1   9        8.48        6.87      1.29 o 
  -5   1   9        9.45        9.82      1.17 o 
  -4   1   9      108.07      111.13      2.02 o 
  -3   1   9       55.51       49.12      1.45 o 
  -2   1   9        7.57        7.71      0.93 o 
  -1   1   9       69.98       68.32      1.33 o 
   0   1   9        9.82       11.66      0.56 o 
   1   1   9      158.65      157.41      1.16 o 
   2   1   9       27.90       29.62      0.68 o 
   3   1   9       45.70       42.24      0.70 o 
   4   1   9       27.56       30.05      0.72 o 
   5   1   9       66.69       67.39      0.92 o 
   6   1   9       55.21       52.13      0.87 o 
   7   1   9        0.02        0.43      0.54 o 
   8   1   9        9.90        8.02      0.64 o 
   9   1   9        3.23        3.26      0.61 o 
  -5   2   9       21.15       24.26      1.46 o 
  -4   2   9       24.88       25.02      1.34 o 
  -3   2   9       18.80       16.48      1.14 o 
  -2   2   9       16.23       16.80      1.13 o 
  -1   2   9        1.01        5.12      0.92 o 
   0   2   9      235.89      241.13      2.16 o 
   1   2   9      254.61      254.86      2.35 o 
   2   2   9      416.88      441.64      2.01 o 
   3   2   9      201.59      192.26      1.97 o 
   4   2   9       47.64       49.23      1.29 o 
   5   2   9       63.86       64.66      0.93 o 
   6   2   9       80.01       82.42      1.03 o 
   7   2   9      162.17      158.25      1.43 o 
   8   2   9        0.12        0.16      0.54 o 
   9   2   9        2.01        1.78      0.76 o 
  -5   3   9        1.08       -0.10      1.16 o 
  -4   3   9       41.73       41.14      1.54 o 
  -3   3   9        2.77        1.05      1.06 o 
  -2   3   9       23.26       20.58      1.27 o 
  -1   3   9        2.74        3.01      1.03 o 
   0   3   9      299.44      306.34      2.59 o 
   1   3   9      463.76      452.81      2.87 o 
   2   3   9      208.04      217.38      1.43 o 
   3   3   9      153.60      151.53      1.20 o 
   4   3   9       10.18       11.31      0.61 o 
   5   3   9       16.62       15.48      0.65 o 
   6   3   9       71.09       71.42      2.44 o 
   7   3   9       22.74       22.34      0.84 o 
   8   3   9       16.15       18.45      1.04 o 
   9   3   9        1.04       -0.78      0.78 o 
  -5   4   9       17.15       19.31      1.47 o 
  -4   4   9       29.75       31.81      1.49 o 
  -3   4   9       13.84       11.49      1.19 o 
  -2   4   9      187.84      179.07      2.47 o 
  -1   4   9       51.27       50.43      1.55 o 
   0   4   9       50.07       44.71      1.40 o 
   1   4   9       94.32       87.15      1.64 o 
   2   4   9      123.39      118.54      1.43 o 
   3   4   9       99.21       98.10      1.08 o 
   4   4   9      535.38      552.21      2.24 o 
   5   4   9        4.60        5.06      0.66 o 
   6   4   9       18.38       17.88      1.07 o 
   7   4   9       50.02       45.30      1.40 o 
   8   4   9       28.69       29.82      1.23 o 
   9   4   9        8.22       12.18      1.03 o 
  -4   5   9        2.62        3.89      1.28 o 
  -3   5   9       44.95       46.94      1.66 o 
  -2   5   9       62.84       63.70      1.76 o 
  -1   5   9       96.51       94.59      1.93 o 
   0   5   9       25.36       23.37      1.32 o 
   1   5   9       71.25       71.88      1.60 o 
   2   5   9       39.17       42.43      0.86 o 
   3   5   9       44.10       47.09      1.10 o 
   4   5   9       84.08       83.81      1.03 o 
   5   5   9       22.16       22.02      1.32 o 
   6   5   9       21.92       19.10      1.15 o 
   7   5   9        0.55       -0.45      0.97 o 
   8   5   9        1.35       -0.04      0.89 o 
   9   5   9        8.00        9.46      1.07 o 
  -3   6   9        4.41        3.40      1.18 o 
  -2   6   9        2.54        1.02      1.17 o 
  -1   6   9       22.32       22.90      1.35 o 
   0   6   9       24.18       23.34      1.31 o 
   1   6   9       83.40       74.70      1.71 o 
   2   6   9       15.13       14.60      1.13 o 
   3   6   9        6.03        7.32      0.62 o 
   4   6   9       12.51       12.35      1.05 o 
   5   6   9       52.97       55.53      1.79 o 
   6   6   9       17.70       20.65      1.26 o 
   7   6   9        6.35        5.43      1.05 o 
   8   6   9        6.93        5.90      1.02 o 
  -2   7   9        5.70        3.52      1.32 o 
  -1   7   9       37.88       42.79      1.63 o 
   0   7   9        1.83        2.03      1.16 o 
   1   7   9        3.75        3.50      1.08 o 
   2   7   9       29.92       32.46      1.40 o 
   3   7   9       40.06       37.18      1.39 o 
   4   7   9       15.60       17.64      1.16 o 
   5   7   9        6.81        4.73      0.71 o 
   6   7   9        0.61        1.66      0.70 o 
   7   7   9       11.31        9.38      1.23 o 
  -1   8   9        9.23       11.11      1.31 o 
   0   8   9        1.73        2.80      1.11 o 
   1   8   9        0.01       -0.27      1.04 o 
   2   8   9        2.27        2.20      1.09 o 
   3   8   9       15.87       13.06      1.34 o 
   4   8   9        4.55        3.81      1.09 o 
   5   8   9       35.30       39.07      1.07 o 
   6   8   9        4.77        6.40      0.81 o 
   2   9   9        6.53        7.48      1.34 o 
   3   9   9        0.02       -0.80      1.16 o 
   4   9   9        1.48        0.10      1.11 o 
  -2  -6  10        9.94       10.21      1.23 o 
  -1  -6  10       13.37       15.61      1.22 o 
   0  -6  10        9.46       10.96      1.18 o 
   1  -6  10        3.17        2.11      1.03 o 
   2  -6  10        5.44        4.88      1.08 o 
   3  -6  10        0.01        0.51      0.97 o 
  -3  -5  10        0.93        1.69      1.10 o 
  -2  -5  10        8.48        7.96      1.09 o 
  -1  -5  10        6.14        6.74      1.04 o 
   0  -5  10       31.26       32.88      1.39 o 
   1  -5  10       22.41       23.34      1.24 o 
   2  -5  10       33.70       36.51      1.37 o 
   3  -5  10       72.90       74.02      3.77 o 
   4  -5  10        2.80        3.48      0.65 o 
   5  -5  10        4.37        4.59      1.01 o 
  -4  -4  10       16.39       16.97      0.95 o 
  -3  -4  10       15.42       18.27      0.88 o 
  -2  -4  10       12.48       12.47      0.80 o 
  -1  -4  10       11.05       10.42      1.02 o 
   0  -4  10       52.17       45.59      1.41 o 
   1  -4  10        0.64        0.66      0.89 o 
   2  -4  10        0.06       -0.23      0.57 o 
   3  -4  10        0.02       -0.48      0.59 o 
   4  -4  10        0.33        0.65      0.60 o 
   5  -4  10       26.19       23.69      1.20 o 
   6  -4  10        0.48        1.11      0.93 o 
  -4  -3  10        1.77        4.41      0.78 o 
  -3  -3  10       22.60       22.83      1.43 o 
  -2  -3  10       18.70       17.52      1.00 o 
  -1  -3  10        5.66        7.76      1.86 o 
   0  -3  10       24.03       22.64      0.93 o 
   1  -3  10       43.05       38.29      1.10 o 
   2  -3  10       35.00       39.30      0.86 o 
   3  -3  10       32.31       31.38      0.94 o 
   4  -3  10       30.40       28.20      1.19 o 
   5  -3  10        4.48        5.54      1.02 o 
   6  -3  10       10.44        9.02      1.13 o 
   7  -3  10        5.69        8.04      1.06 o 
  -5  -2  10       12.34       11.14      0.91 o 
  -4  -2  10       12.66       16.21      0.84 o 
  -3  -2  10      111.39      114.80      1.44 o 
  -2  -2  10        3.46        4.66      0.73 o 
  -1  -2  10       32.54       26.93      0.63 o 
   0  -2  10      225.86      211.83      1.83 o 
   1  -2  10       31.72       29.43      0.78 o 
   2  -2  10       14.04       15.71      0.65 o 
   3  -2  10        1.53        1.14      0.53 o 
   4  -2  10        0.55        0.15      0.82 o 
   5  -2  10        1.70        1.81      0.94 o 
   6  -2  10        5.40        6.25      1.15 o 
   7  -2  10       15.89       12.84      1.23 o 
   8  -2  10       25.04       30.63      1.47 o 
  -5  -1  10        2.34        0.25      0.95 o 
  -4  -1  10        0.04       -0.31      0.72 o 
  -3  -1  10        0.14       -0.60      0.91 o 
  -2  -1  10       86.15       93.50      1.16 o 
  -1  -1  10      138.31      124.98      1.86 o 
   0  -1  10      184.05      161.19      2.56 o 
   1  -1  10       35.83       35.89      1.09 o 
   2  -1  10       64.77       65.47      0.99 o 
   3  -1  10      232.90      234.70      5.31 o 
   4  -1  10       12.50       10.80      0.98 o 
   5  -1  10       69.47       62.75      1.51 o 
   6  -1  10       16.32       14.17      1.17 o 
   7  -1  10        0.01        0.74      1.03 o 
   8  -1  10        5.91        5.84      1.10 o 
  -5   0  10        7.25        5.08      1.16 o 
  -4   0  10       23.54       19.68      1.24 o 
  -3   0  10       81.19       78.81      1.70 o 
  -2   0  10      141.23      138.41      2.72 o 
  -1   0  10        2.59        3.16      0.57 o 
   0   0  10        5.04        3.53      0.55 o 
   1   0  10        2.40        1.32      0.47 o 
   2   0  10        0.05       -0.24      0.45 o 
   3   0  10        6.72        7.41      0.90 o 
   4   0  10       95.11       92.61      1.66 o 
   5   0  10       33.36       35.23      1.24 o 
   6   0  10       36.93       35.72      1.31 o 
   7   0  10        4.74        4.88      1.01 o 
   8   0  10        5.64        3.10      1.01 o 
   9   0  10       17.88       21.89      1.30 o 
  -5   1  10        0.12        0.83      1.14 o 
  -4   1  10        7.13        6.89      1.18 o 
  -3   1  10        2.02        1.44      0.99 o 
  -2   1  10       32.09       30.88      1.20 o 
  -1   1  10      110.97      106.48      1.64 o 
   0   1  10       38.98       34.13      0.76 o 
   1   1  10      106.75      100.51      1.59 o 
   2   1  10        8.16        8.65      0.52 o 
   3   1  10        0.06        0.04      0.64 o 
   4   1  10      173.82      175.54      4.47 o 
   5   1  10       85.42       84.26      2.02 o 
   6   1  10       25.78       25.75      0.74 o 
   7   1  10       10.04        8.41      0.63 o 
   8   1  10       11.79       12.02      0.88 o 
   9   1  10        5.91        5.76      0.98 o 
  -5   2  10        8.47        8.23      1.36 o 
  -4   2  10        7.24        5.03      1.12 o 
  -3   2  10        2.67        2.81      1.07 o 
  -2   2  10       71.44       75.94      1.64 o 
  -1   2  10        4.40        5.65      0.92 o 
   0   2  10      110.05      105.89      2.02 o 
   1   2  10        4.60        2.25      0.59 o 
   2   2  10       10.49       11.99      0.97 o 
   3   2  10       86.68       88.77      1.62 o 
   4   2  10       24.66       25.21      0.73 o 
   5   2  10       59.04       64.21      1.65 o 
   6   2  10       20.34       22.17      0.73 o 
   7   2  10       59.03       60.05      2.60 o 
   8   2  10        3.51        3.06      0.59 o 
   9   2  10        4.11        3.35      0.81 o 
  -4   3  10        9.63        8.35      1.29 o 
  -3   3  10        1.83        2.75      1.12 o 
  -2   3  10        0.03       -0.73      1.07 o 
  -1   3  10       12.90       10.67      1.07 o 
   0   3  10        7.04        6.73      0.95 o 
   1   3  10       29.10       30.01      0.80 o 
   2   3  10      286.23      290.37      2.05 o 
   3   3  10      183.66      182.73      2.10 o 
   4   3  10      240.71      255.89      2.19 o 
   5   3  10       43.91       46.72      1.42 o 
   6   3  10       95.85       89.76      2.65 o 
   7   3  10       24.43       20.93      0.86 o 
   8   3  10        8.61        9.26      0.91 o 
   9   3  10        3.95        2.05      0.84 o 
  -4   4  10       10.54       10.45      1.20 o 
  -3   4  10        4.76        5.04      1.09 o 
  -2   4  10        8.67        8.44      1.11 o 
  -1   4  10       42.30       52.16      1.58 o 
   0   4  10      101.09      100.20      1.81 o 
   1   4  10        2.10        1.91      0.89 o 
   2   4  10       59.01       55.60      0.95 o 
   3   4  10        1.11        0.50      0.53 o 
   4   4  10       43.57       46.11      1.27 o 
   5   4  10       63.06       67.00      1.06 o 
   6   4  10       10.44       11.59      0.68 o 
   7   4  10       39.50       38.98      1.41 o 
   8   4  10       14.92       16.34      1.06 o 
   9   4  10        7.64       11.24      1.07 o 
  -3   5  10        9.92       10.72      1.31 o 
  -2   5  10        3.72        4.38      1.13 o 
  -1   5  10        4.58        3.89      1.09 o 
   0   5  10       76.54       73.02      1.77 o 
   1   5  10      265.70      270.73      2.73 o 
   2   5  10       53.82       52.51      0.97 o 
   3   5  10       72.50       72.17      1.05 o 
   4   5  10       88.35       86.99      1.09 o 
   5   5  10        6.00        8.52      1.07 o 
   6   5  10        6.03        5.66      1.05 o 
   7   5  10        1.34        0.42      0.97 o 
  -2   6  10        0.80       -1.17      1.17 o 
  -1   6  10        0.13       -0.47      1.04 o 
   0   6  10        4.15        4.59      1.13 o 
   1   6  10        1.48        1.93      1.02 o 
   2   6  10       46.84       38.24      0.92 o 
   3   6  10       31.91       29.76      0.85 o 
   4   6  10        7.66        7.01      1.02 o 
   5   6  10        0.15        0.02      0.83 o 
   6   6  10       15.83       19.95      1.30 o 
   7   6  10       25.52       30.12      1.44 o 
   8   6  10        1.66       -0.04      1.10 o 
  -1   7  10        5.53        8.36      1.20 o 
   0   7  10       12.21       11.45      1.17 o 
   1   7  10        8.54        8.67      1.12 o 
   2   7  10       25.22       26.10      1.30 o 
   3   7  10        0.45        0.79      0.97 o 
   4   7  10        3.13        4.64      1.00 o 
   5   7  10        8.80        6.58      0.80 o 
   6   7  10        2.52        2.97      0.76 o 
   7   7  10        0.06        0.21      1.06 o 
   0   8  10        4.23        5.44      1.32 o 
   1   8  10        5.17        4.64      1.08 o 
   2   8  10        5.65        4.20      1.09 o 
   3   8  10        2.15        0.88      1.10 o 
   4   8  10        0.15       -1.04      1.13 o 
   5   8  10       17.65       18.79      0.97 o 
   6   8  10       15.17       20.23      1.02 o 
   1  -6  11        3.65        1.53      0.96 o 
  -2  -5  11        0.45        1.19      0.98 o 
  -1  -5  11        0.30        0.71      0.95 o 
   0  -5  11       25.29       25.44      1.39 o 
   1  -5  11        7.60        8.38      1.09 o 
   2  -5  11        2.56        1.87      0.95 o 
   3  -5  11        6.98        8.49      1.05 o 
   4  -5  11       33.08       33.80      3.98 o 
  -3  -4  11        0.00       -1.05      1.05 o 
  -2  -4  11       19.78       20.22      1.02 o 
  -1  -4  11       14.57       22.43      0.88 o 
   0  -4  11       85.83       82.68      1.85 o 
   1  -4  11        0.77        0.33      0.89 o 
   2  -4  11        8.07        4.37      1.09 o 
   3  -4  11        6.59        4.26      0.63 o 
   4  -4  11        0.04        1.29      0.93 o 
   5  -4  11        0.13        0.11      0.92 o 
   6  -4  11        6.78        6.29      1.14 o 
  -4  -3  11        4.07        5.69      0.84 o 
  -3  -3  11        0.65        1.07      0.94 o 
  -2  -3  11        7.20        5.79      1.77 o 
  -1  -3  11        0.10        1.74      0.67 o 
   0  -3  11        0.17        0.68      0.61 o 
   1  -3  11      120.65      116.33      1.29 o 
   2  -3  11        1.94        1.62      0.63 o 
   3  -3  11        0.99        0.23      0.57 o 
   4  -3  11        7.85        7.95      0.97 o 
   5  -3  11       11.40       13.97      1.17 o 
   6  -3  11       58.68       59.02      1.69 o 
   7  -3  11        4.33        2.09      1.07 o 
  -4  -2  11       13.61       16.26      1.34 o 
  -3  -2  11       53.22       51.61      1.16 o 
  -2  -2  11        6.44        5.82      0.72 o 
  -1  -2  11       10.73       11.69      0.54 o 
   0  -2  11       28.89       32.83      1.13 o 
   1  -2  11      140.53      136.11      1.60 o 
   2  -2  11       55.24       48.32      1.80 o 
   3  -2  11        0.31        0.97      0.62 o 
   4  -2  11        1.20        0.92      0.88 o 
   5  -2  11       10.62        8.65      1.05 o 
   6  -2  11        0.21        1.49      1.06 o 
   7  -2  11       30.53       27.68      1.40 o 
  -4  -1  11        0.10       -0.75      0.75 o 
  -3  -1  11        0.00       -0.31      1.04 o 
  -2  -1  11       17.08       16.77      1.55 o 
  -1  -1  11        7.24        5.68      0.61 o 
   0  -1  11        1.63        0.94      0.56 o 
   1  -1  11       60.16       61.46      1.46 o 
   2  -1  11      154.07      152.20      1.36 o 
   3  -1  11      128.98      123.70      1.88 o 
   4  -1  11        3.16        3.36      0.95 o 
   5  -1  11       47.17       44.25      1.46 o 
   6  -1  11       62.52       65.50      1.71 o 
   7  -1  11       61.79       66.35      1.79 o 
   8  -1  11        2.70        1.28      1.08 o 
  -4   0  11       12.40       13.62      1.22 o 
  -3   0  11       33.87       38.24      1.38 o 
  -2   0  11       51.66       50.09      1.34 o 
  -1   0  11       21.48       18.14      1.00 o 
   0   0  11       34.94       32.56      0.83 o 
   1   0  11       51.00       52.28      1.13 o 
   2   0  11        1.56        1.60      0.52 o 
   3   0  11        0.02        0.27      0.90 o 
   4   0  11       83.20       82.31      1.70 o 
   5   0  11       13.34       13.15      1.11 o 
   6   0  11        1.91        1.37      0.98 o 
   7   0  11        3.17        3.47      1.05 o 
   8   0  11       13.17       11.78      1.26 o 
  -4   1  11       10.05       12.75      1.21 o 
  -3   1  11        5.70        5.32      1.03 o 
  -2   1  11       10.41       10.20      1.06 o 
  -1   1  11       31.75       25.16      0.83 o 
   0   1  11       10.18        7.29      0.89 o 
   1   1  11        7.96        5.01      0.86 o 
   2   1  11      215.15      212.90      2.32 o 
   3   1  11      171.33      163.21      2.07 o 
   4   1  11       16.68       13.19      1.10 o 
   5   1  11        3.01        2.68      0.99 o 
   6   1  11       16.15       15.11      1.15 o 
   7   1  11       71.35       73.94      1.69 o 
   8   1  11        8.79       11.73      1.18 o 
  -4   2  11        6.27        4.89      1.12 o 
  -3   2  11        0.04        0.02      1.07 o 
  -2   2  11      118.21      116.91      2.01 o 
  -1   2  11        0.33        0.23      0.85 o 
   0   2  11        4.87        3.28      0.58 o 
   1   2  11        0.23        0.10      0.84 o 
   2   2  11       47.78       41.20      1.31 o 
   3   2  11        1.47        1.68      0.87 o 
   4   2  11        0.97        1.16      0.58 o 
   5   2  11        5.94        5.58      0.63 o 
   6   2  11        2.17        1.14      1.75 o 
   7   2  11        0.34        0.71      0.56 o 
   8   2  11        9.92       10.42      0.68 o 
  -4   3  11        4.34        7.04      1.28 o 
  -3   3  11       10.04       12.67      1.18 o 
  -2   3  11       43.70       37.53      1.47 o 
  -1   3  11      116.50      115.66      1.96 o 
   0   3  11       30.47       28.90      1.18 o 
   1   3  11        0.01        0.08      0.58 o 
   2   3  11       14.56       14.39      1.03 o 
   3   3  11        6.58        8.42      0.94 o 
   4   3  11      425.82      451.51      3.57 o 
   5   3  11        9.60       10.24      0.70 o 
   6   3  11       39.59       37.89      1.01 o 
   7   3  11       39.44       37.79      0.89 o 
   8   3  11        8.38       10.79      0.92 o 
  -3   4  11        2.12        2.02      1.07 o 
  -2   4  11        4.47        4.81      1.08 o 
  -1   4  11       43.31       47.41      1.56 o 
   0   4  11        1.86        0.26      1.00 o 
   1   4  11        0.53        0.19      0.62 o 
   2   4  11       23.45       26.71      0.80 o 
   3   4  11       65.54       65.99      1.50 o 
   4   4  11       27.54       28.71      1.18 o 
   5   4  11       66.04       67.83      1.10 o 
   6   4  11        2.63        1.05      0.64 o 
   7   4  11       15.01       13.17      1.12 o 
   8   4  11        7.73        9.07      0.94 o 
  -3   5  11        9.13       11.55      1.35 o 
  -2   5  11        0.65        3.07      1.09 o 
  -1   5  11        4.78        6.29      1.16 o 
   0   5  11       21.71       18.56      1.23 o 
   1   5  11       83.96       78.01      1.72 o 
   2   5  11       13.73       11.23      0.72 o 
   3   5  11       32.86       32.93      0.85 o 
   4   5  11       62.47       62.81      1.45 o 
   5   5  11      111.23      113.37      1.36 o 
   6   5  11       11.86       15.32      1.22 o 
   7   5  11        0.80        0.83      1.02 o 
   8   5  11        0.44       -0.88      0.88 o 
  -2   6  11        4.23        4.33      1.21 o 
  -1   6  11        5.07        4.65      1.12 o 
   0   6  11        4.71        5.10      1.12 o 
   1   6  11       13.53       13.80      1.15 o 
   2   6  11        0.36        0.21      0.59 o 
   3   6  11        3.73        3.00      0.61 o 
   4   6  11        2.73        1.80      0.93 o 
   5   6  11        4.70        6.09      1.11 o 
   6   6  11       19.29       22.87      1.40 o 
   7   6  11       23.61       26.24      1.46 o 
   0   7  11        6.10        9.45      1.21 o 
   1   7  11        2.11        0.71      1.04 o 
   2   7  11       16.67       12.19      0.75 o 
   3   7  11        2.33        0.92      0.99 o 
   4   7  11        0.09        0.09      1.00 o 
   5   7  11        5.47        6.25      0.79 o 
   6   7  11        1.29        2.85      1.22 o 
   2   8  11        6.03        5.35      1.23 o 
   3   8  11        0.00        0.96      1.03 o 
   4   8  11        2.47        2.89      1.24 o 
   0  -5  12        3.08        2.45      1.00 o 
   1  -5  12        0.04        1.22      0.98 o 
   2  -5  12        0.47        0.13      0.94 o 
  -2  -4  12        0.83       -0.40      0.98 o 
  -1  -4  12        0.03        0.33      1.08 o 
   0  -4  12       65.14       57.55      1.69 o 
   1  -4  12        1.87        2.35      1.00 o 
   2  -4  12        5.67        5.91      1.01 o 
   3  -4  12       12.05       11.21      0.73 o 
   4  -4  12        8.41        8.62      1.10 o 
   5  -4  12        0.27        2.16      1.10 o 
  -2  -3  12        1.44        2.74      0.84 o 
  -1  -3  12        0.07        0.45      0.82 o 
   0  -3  12        4.39        3.29      1.01 o 
   1  -3  12       31.33       27.74      2.52 o 
   2  -3  12        0.08        1.55      1.12 o 
   3  -3  12        2.72        2.84      0.62 o 
   4  -3  12        0.31       -0.72      0.93 o 
   5  -3  12        7.85       10.16      1.13 o 
   6  -3  12       27.67       31.67      1.51 o 
  -3  -2  12        3.23        1.31      1.10 o 
  -2  -2  12       17.97       15.89      0.87 o 
  -1  -2  12       13.03       14.27      0.79 o 
   0  -2  12       19.16       18.24      1.25 o 
   1  -2  12       11.20       11.78      0.70 o 
   2  -2  12        1.81        1.54      0.57 o 
   3  -2  12       31.86       37.50      1.29 o 
   4  -2  12       26.75       28.85      1.27 o 
   5  -2  12       16.67       12.07      1.14 o 
   6  -2  12        0.38        2.38      1.15 o 
   7  -2  12       12.14       13.27      1.30 o 
  -3  -1  12       12.50       14.72      1.26 o 
  -2  -1  12        1.64        2.27      0.65 o 
  -1  -1  12        0.31        0.59      0.48 o 
   0  -1  12        2.09        1.75      0.47 o 
   1  -1  12        0.02       -0.32      0.56 o 
   2  -1  12        0.01       -0.55      0.55 o 
   3  -1  12       21.89       22.03      1.16 o 
   4  -1  12       27.48       29.94      1.29 o 
   5  -1  12       26.46       29.98      1.39 o 
   6  -1  12       58.72       58.46      1.71 o 
   7  -1  12       39.43       40.11      1.61 o 
  -3   0  12        4.96        2.04      0.87 o 
  -2   0  12        0.66        0.85      0.77 o 
  -1   0  12       17.76       19.76      1.05 o 
   0   0  12       12.36       13.78      0.94 o 
   1   0  12       76.12       70.99      2.49 o 
   2   0  12       10.98        7.78      1.22 o 
   3   0  12        5.97        4.50      0.95 o 
   4   0  12       10.50       13.60      1.12 o 
   5   0  12       17.08       15.91      1.20 o 
   6   0  12        0.11       -0.08      1.05 o 
   7   0  12       20.57       27.51      1.42 o 
   8   0  12        6.15        6.80      1.28 o 
  -3   1  12        6.06        5.18      1.10 o 
  -2   1  12        3.37        3.55      0.86 o 
  -1   1  12        0.32        2.14      0.83 o 
   0   1  12        0.01       -0.18      0.81 o 
   1   1  12        0.06       -0.25      0.79 o 
   2   1  12      108.50      109.73      1.85 o 
   3   1  12       37.87       34.43      1.31 o 
   4   1  12      110.85      111.05      1.96 o 
   5   1  12       73.91       76.30      1.76 o 
   6   1  12        4.37        6.78      1.12 o 
   7   1  12       16.75       17.87      1.25 o 
   8   1  12        0.03        0.87      1.06 o 
  -3   2  12        3.74        3.60      1.14 o 
  -2   2  12       16.59       13.00      1.14 o 
  -1   2  12        0.00        0.30      0.85 o 
   0   2  12        1.21        2.68      0.89 o 
   1   2  12       26.90       31.27      1.23 o 
   2   2  12       50.34       50.19      1.42 o 
   3   2  12        0.00        0.77      0.91 o 
   4   2  12       57.15       56.67      1.57 o 
   5   2  12        7.20        5.30      1.06 o 
   6   2  12       33.66       34.86      1.36 o 
   7   2  12       12.47       12.32      1.15 o 
   8   2  12       15.45       15.38      1.21 o 
  -3   3  12        0.33       -0.68      1.07 o 
  -2   3  12       31.81       28.12      1.33 o 
  -1   3  12        1.57        0.72      0.97 o 
   0   3  12        3.43        4.62      0.71 o 
   1   3  12       13.68       11.35      1.05 o 
   2   3  12       38.07       40.63      1.34 o 
   3   3  12        0.26        0.19      0.85 o 
   4   3  12       27.65       28.09      1.04 o 
   5   3  12        4.64        5.92      0.67 o 
   6   3  12        7.56        6.83      0.68 o 
   7   3  12       27.94       28.34      2.09 o 
   8   3  12       13.69       14.27      1.56 o 
  -2   4  12        0.17       -0.56      0.99 o 
  -1   4  12        9.44       11.15      1.22 o 
   0   4  12        2.63        3.05      0.98 o 
   1   4  12       35.36       40.25      0.97 o 
   2   4  12        6.84        8.20      1.00 o 
   3   4  12       19.44       17.75      1.09 o 
   4   4  12       72.96       70.97      1.59 o 
   5   4  12        4.44        4.04      0.69 o 
   6   4  12       14.75       14.43      0.77 o 
   8   4  12        0.06       -0.74      0.74 o 
  -2   5  12        5.23        9.21      1.29 o 
  -1   5  12        5.57        4.87      1.08 o 
   0   5  12        2.17        1.03      1.07 o 
   1   5  12        9.87        9.01      1.01 o 
   2   5  12        8.11        8.56      0.70 o 
   3   5  12        4.52        3.72      0.90 o 
   4   5  12        8.76        8.29      0.90 o 
   5   5  12       23.88       25.25      1.02 o 
   6   5  12       13.18       14.42      1.22 o 
   7   5  12       17.15       19.20      1.28 o 
  -1   6  12       45.68       48.76      1.81 o 
   0   6  12       13.84       15.99      1.27 o 
   1   6  12        6.15        7.04      1.07 o 
   2   6  12        8.49        8.65      1.12 o 
   3   6  12        7.43        6.59      0.69 o 
   4   6  12        3.70        2.12      0.84 o 
   5   6  12        1.17        0.08      1.05 o 
   6   6  12        5.14        6.00      1.20 o 
   7   6  12       16.56       14.34      1.31 o 
   1   7  12        0.01       -1.05      1.05 o 
   2   7  12        0.01       -0.50      0.66 o 
   3   7  12        3.29        2.17      0.98 o 
   4   7  12        0.01       -0.13      0.99 o 
   5   7  12       10.67       10.87      1.29 o 
   1  -4  13       10.36        7.11      1.17 o 
   2  -4  13        4.93        8.59      1.09 o 
   3  -4  13        4.78        3.13      1.09 o 
   0  -3  13       14.52       12.23      1.19 o 
   1  -3  13        0.39        2.41      0.96 o 
   2  -3  13        0.04        1.80      0.74 o 
   3  -3  13        9.08       11.39      1.09 o 
   4  -3  13        5.42        3.32      1.00 o 
   5  -3  13        1.14        0.63      1.01 o 
  -2  -2  13        9.31       11.17      1.17 o 
  -1  -2  13        0.20        0.01      0.69 o 
   0  -2  13        1.26       -0.30      0.59 o 
   1  -2  13        9.94        8.99      0.69 o 
   2  -2  13        6.50        8.66      0.66 o 
   3  -2  13        7.97        9.75      1.00 o 
   4  -2  13        6.39        5.43      1.08 o 
   5  -2  13       10.34        6.36      1.11 o 
   6  -2  13       11.52       12.20      1.31 o 
  -2  -1  13       21.16       21.83      1.38 o 
  -1  -1  13        3.61        2.90      0.93 o 
   0  -1  13        0.14        0.30      0.58 o 
   1  -1  13        0.13       -0.03      0.58 o 
   2  -1  13        2.18        1.72      0.57 o 
   3  -1  13        1.79        2.12      0.90 o 
   4  -1  13        8.54       10.18      1.08 o 
   5  -1  13        2.33        2.79      1.10 o 
   6  -1  13        8.96        7.71      1.19 o 
  -2   0  13        5.32        7.86      0.96 o 
  -1   0  13       11.63       11.46      0.99 o 
   0   0  13        0.27       -0.23      0.81 o 
   1   0  13        8.40        8.36      0.66 o 
   2   0  13        4.54        2.40      0.88 o 
   3   0  13       22.19       23.73      1.22 o 
   4   0  13       38.56       42.39      1.43 o 
   5   0  13        6.77        7.77      1.14 o 
   6   0  13       17.91       16.55      1.36 o 
   7   0  13       11.22       10.74      1.24 o 
  -2   1  13       22.06       21.81      1.16 o 
  -1   1  13        2.26        4.42      0.94 o 
   0   1  13        1.28        0.31      0.83 o 
   1   1  13        2.92        3.17      0.90 o 
   2   1  13        5.08        3.54      0.90 o 
   3   1  13        0.42        0.08      0.92 o 
   4   1  13        8.28       10.30      1.16 o 
   5   1  13       25.53       25.75      1.35 o 
   6   1  13       48.46       54.93      1.65 o 
   7   1  13       41.92       44.68      1.64 o 
  -2   2  13       13.02       16.30      1.14 o 
  -1   2  13       13.47       13.71      1.13 o 
   0   2  13        4.51        6.19      1.00 o 
   1   2  13        0.56       -0.47      0.86 o 
   2   2  13        7.19        7.37      0.98 o 
   3   2  13       15.39       16.87      1.15 o 
   4   2  13       93.44      101.19      2.00 o 
   5   2  13        1.17        1.18      1.04 o 
   6   2  13        1.77        2.40      1.01 o 
   7   2  13        0.07        0.06      1.00 o 
  -2   3  13       27.45       30.65      1.44 o 
  -1   3  13       13.85       18.45      1.21 o 
   0   3  13        4.71        5.83      1.02 o 
   1   3  13        0.25        1.42      0.96 o 
   2   3  13        1.18       -0.19      0.92 o 
   3   3  13        0.82        0.57      0.90 o 
   4   3  13        7.23        5.75      1.09 o 
   5   3  13       13.44       13.55      1.18 o 
   6   3  13        5.77        3.97      1.02 o 
   7   3  13        2.50        3.24      0.98 o 
  -1   4  13        0.04        1.49      1.05 o 
   0   4  13        3.81        4.31      1.01 o 
   1   4  13       32.09       39.40      1.49 o 
   2   4  13        0.45        0.26      0.97 o 
   3   4  13       10.04       11.51      1.09 o 
   4   4  13       28.71       34.51      1.34 o 
   5   4  13        5.95        7.63      0.81 o 
   6   4  13        4.95        4.68      0.71 o 
   7   4  13        0.08        1.03      1.13 o 
   0   5  13       27.75       29.71      1.40 o 
   1   5  13       35.77       38.02      3.05 o 
   2   5  13        0.14        2.20      0.99 o 
   3   5  13        0.00       -0.53      0.90 o 
   4   5  13        0.22        0.36      0.90 o 
   5   5  13        0.40       -0.09      0.64 o 
   6   5  13        5.04        6.68      1.12 o 
   7   5  13       11.78       11.64      1.24 o 
   1   6  13       30.32       35.90      1.64 o 
   2   6  13       43.04       41.74      1.29 o 
   3   6  13        3.67        4.62      0.97 o 
   4   6  13        1.28        1.36      0.88 o 
   5   6  13        4.37        4.10      1.11 o 
   6   6  13        1.68        2.52      1.12 o 
   0  -2  14        0.84       -1.02      1.02 o 
   1  -2  14        0.04       -0.02      0.60 o 
   2  -2  14        4.87        5.87      0.95 o 
   3  -2  14       13.48       12.86      1.09 o 
   4  -2  14        0.08        1.09      1.04 o 
  -1  -1  14        0.28        0.53      0.76 o 
   0  -1  14        7.49        8.77      0.71 o 
   1  -1  14       17.43       16.08      1.42 o 
   3  -1  14        0.05       -0.09      0.90 o 
   4  -1  14        4.37        4.09      1.01 o 
   5  -1  14        3.39        3.92      1.19 o 
   1   0  14        0.11        1.71      0.89 o 
   2   0  14       13.25       12.66      1.08 o 
   3   0  14        8.46        7.74      1.08 o 
   4   0  14        7.48        6.22      1.07 o 
   5   0  14        2.33        2.16      1.01 o 
   6   0  14        5.24        4.83      1.19 o 
  -1   1  14        2.19        1.73      0.92 o 
   0   1  14        0.52       -0.48      0.85 o 
   1   1  14        8.57        7.79      1.00 o 
   2   1  14        4.99        7.89      1.04 o 
   3   1  14        1.73        0.86      0.97 o 
   4   1  14        4.74        4.65      1.05 o 
   5   1  14        0.01       -0.59      1.00 o 
   6   1  14        4.02        5.32      1.13 o 
  -1   2  14       14.72       13.54      1.18 o 
   0   2  14        2.37        3.71      0.99 o 
   1   2  14        0.17       -0.72      0.95 o 
   2   2  14        5.26        5.37      1.03 o 
   3   2  14        1.26        1.16      0.97 o 
   4   2  14       60.66       63.37      1.73 o 
   5   2  14        0.05        0.07      1.01 o 
   6   2  14       13.64       14.46      1.29 o 
  -1   3  14       22.76       25.20      1.39 o 
   0   3  14        7.13        8.20      1.20 o 
   1   3  14        1.88        2.46      1.05 o 
   2   3  14        1.66        1.45      1.04 o 
   3   3  14       11.11       12.11      1.13 o 
   4   3  14        9.81        8.17      1.12 o 
   5   3  14       30.30       28.63      1.42 o 
   6   3  14        2.08        1.32      1.06 o 
   0   4  14        2.33        1.60      1.14 o 
   1   4  14       12.73       11.81      1.23 o 
   2   4  14        0.12       -1.03      1.03 o 
   3   4  14        0.14       -0.96      0.98 o 
   4   4  14        4.89        7.26      1.05 o 
   5   4  14       20.95       22.32      1.30 o 
   6   4  14        0.38        1.03      1.03 o 
   1   5  14       12.24       14.45      1.33 o 
   2   5  14        6.96       10.15      1.19 o 
   3   5  14       31.83       33.53      1.53 o 
   4   5  14        9.55        9.45      1.22 o 
   5   5  14        0.91       -0.03      0.67 o 
   2  -1  15        2.60        1.91      0.98 o 
   3  -1  15        3.81        4.05      1.03 o 
   1   0  15        4.92        2.36      0.93 o 
   2   0  15       10.52        8.18      1.11 o 
   3   0  15        0.25        0.00      1.02 o 
   4   0  15        2.69        2.55      1.07 o 
   1   1  15        9.79        8.48      1.14 o 
   2   1  15        5.59        3.75      1.01 o 
   3   1  15        2.20        0.95      0.97 o 
   4   1  15        3.12        4.81      1.15 o 
   5   1  15        0.08        0.02      0.99 o 
   1   2  15        1.06       -0.86      1.05 o 
   2   2  15        0.01       -0.10      0.97 o 
   3   2  15        0.03       -0.11      0.98 o 
   4   2  15       19.01       16.38      1.35 o 
   5   2  15        0.03        0.70      1.12 o 
   2   3  15        5.44        4.63      1.17 o 
   3   3  15        6.38        5.86      1.15 o 
   4   3  15       16.60       13.86      1.16 o 
   5   3  15        4.26        2.56      1.08 o 
   3   4  15        0.54       -0.15      1.12 o 
   4   4  15        0.03       -1.03      1.06 o 
                                                 
